# Supplementary material for: N6-methyladenosine-related lncRNAs is a potential marker for predicting prognosis and immunotherapy in ovarian cancer
Source: Hereditas. 2022 Mar 18;159:17. doi: 10.1186/s41065-022-00222-3 (PMC8933961; doi:10.1186/s41065-022-00222-3)
Supplement: Supplementary file 1 — Additional file 1. [file 41065_2022_222_MOESM1_ESM.xlsx]

## Sheet: Sheet1
Gene	logFC	AveExpr	t	P.Value	adj.P.Val	B	change
CFTR	-4.85259	1.35969	-25.1414	2.40845e-78	6.76727e-74	155.696	DOWN
AC000111.6	-2.26876	-5.15525	-10.66	5.77713e-23	8.11629e-19	37.1481	DOWN
CTTNBP2	-1.40375	3.53578	-8.67667	1.96178e-16	1.83741e-12	26.4707	DOWN
HOXD_AS2	-0.958586	1.92798	-5.85344	1.1726e-08	8.01945e-05	9.41943	DOWN
CPLX2	-1.90736	0.632924	-5.81727	1.42705e-08	8.01945e-05	9.15656	DOWN
TLR8_AS1	-1.31846	-1.07707	-5.64526	3.58589e-08	0.000167927	8.17112	DOWN
SST	-2.05047	3.7403	-5.60898	4.34326e-08	0.000174339	8.24281	DOWN
LYPD1	-1.064	6.19055	-5.48851	8.15043e-08	0.000254456	7.60254	DOWN
SEMA3E	-1.62303	1.17051	-5.45743	9.57135e-08	0.000268936	7.44532	DOWN
ATP10B	-1.15963	1.55674	-5.37065	1.49343e-07	0.000381476	7.05172	DOWN
RP11_973F15.2	-1.34547	-3.38184	-5.28721	2.2786e-07	0.000533534	6.32453	DOWN
HAGLR	-1.12059	5.23697	-5.22649	3.08875e-07	0.000620072	6.35855	DOWN
CCNA1	-1.11476	4.206	-5.15482	4.40767e-07	0.000739035	6.05175	DOWN
HOXD4	-1.31838	1.71513	-5.14513	4.62331e-07	0.000739035	6.01833	DOWN
HOXD1	-1.4526	2.05716	-5.14031	4.73437e-07	0.000739035	6.00425	DOWN
LRRTM1	-1.26327	4.85613	-5.04903	7.39668e-07	0.00109385	5.54478	DOWN
AADAC	-0.995198	1.09898	-4.98418	1.01172e-06	0.00142137	5.28258	DOWN
HTR1F	-0.872274	-1.84991	-4.96656	1.10094e-06	0.00147305	5.06212	DOWN
HAGLROS	-0.867375	3.03828	-4.94246	1.23547e-06	0.00157791	5.1156	DOWN
RP5_887A10.1	-1.16469	-3.87809	-4.90695	1.46288e-06	0.00178713	4.68327	DOWN
RP11_387A1.5	-1.2983	-0.915394	-4.88361	1.63387e-06	0.00191285	4.77111	DOWN
NTS	-1.52454	0.0993623	-4.83857	2.02006e-06	0.00227038	4.62563	DOWN
AC010987.5	-1.10633	-4.52683	-4.80053	2.41355e-06	0.00245065	4.22832	DOWN
TMEM171	-0.812764	-0.698501	-4.77836	2.67588e-06	0.00259266	4.33985	DOWN
LINC01117	-0.905473	0.0488803	-4.76667	2.82516e-06	0.00264604	4.31964	DOWN
CST9	-1.3246	-3.98212	-4.75488	2.98377e-06	0.00270445	4.06795	DOWN
AC003088.1	-1.33839	-3.53527	-4.68295	4.15401e-06	0.00321687	3.80439	DOWN
FLJ26245	-1.55796	-2.9721	-4.67407	4.32604e-06	0.00321687	3.80195	DOWN
LRP2	-1.4082	1.61555	-4.67283	4.35052e-06	0.00321687	3.96208	DOWN
SLC26A9	-1.04038	1.02079	-4.65709	4.67416e-06	0.00336755	3.88988	DOWN
RSPO3	-1.32969	2.17068	-4.64529	4.93183e-06	0.00346436	3.8465	DOWN
OLFM3	-1.5797	-2.01018	-4.61773	5.58794e-06	0.00365139	3.62922	DOWN
GRIN2A	-1.34728	1.82836	-4.61248	5.72216e-06	0.00365412	3.71202	DOWN
RP11_815M8.1	-1.52076	-1.59463	-4.60712	5.86229e-06	0.00366041	3.60704	DOWN
RP11_65M17.3	-0.847319	-2.18459	-4.57944	6.64026e-06	0.00404297	3.46504	DOWN
RP11_191N8.2	-1.40978	-2.98874	-4.56276	7.15606e-06	0.00418898	3.36346	DOWN
FAM83A_AS1	-1.00088	-1.97094	-4.5561	7.37261e-06	0.00419621	3.38581	DOWN
VSIG2	-1.35703	1.27861	-4.55325	7.4671e-06	0.00419621	3.46808	DOWN
RP11_346D19.1	-1.23236	-4.13135	-4.51571	8.82656e-06	0.00464804	3.13271	DOWN
LINC00443	-1.0518	-3.28465	-4.51339	8.9178e-06	0.00464804	3.15473	DOWN
ALDH3B2	-0.883814	5.27546	-4.46782	1.09083e-05	0.00557274	3.00079	DOWN
CDH12	-1.50634	-0.578933	-4.45325	1.16299e-05	0.0056341	3.03815	DOWN
SLC9C2	-0.865432	0.0363749	-4.4284	1.29682e-05	0.00607299	2.95344	DOWN
RP11_490O24.2	-1.05311	-4.68178	-4.41722	1.36171e-05	0.0061712	2.748	DOWN
E2F6P4	-0.88637	-5.94423	-4.35342	1.79582e-05	0.00769818	2.48733	DOWN
HOXD3	-0.910598	1.14404	-4.35182	1.80824e-05	0.00769818	2.66636	DOWN
RP11_109J4.1	-0.884868	1.14623	-4.30408	2.21946e-05	0.00890892	2.48138	DOWN
KLK13	-0.841487	1.87172	-4.29885	2.26954e-05	0.00893298	2.45551	DOWN
MYOD1	-1.45779	-2.70894	-4.29685	2.28904e-05	0.00893298	2.3707	DOWN
AL035610.1	-1.24537	0.522872	-4.28038	2.45544e-05	0.00945108	2.38882	DOWN
HPGD	-1.32898	1.99371	-4.27552	2.50671e-05	0.00951803	2.3619	DOWN
RP11_206M11.7	-1.11345	-4.18986	-4.23584	2.96523e-05	0.0106817	2.09764	DOWN
RNU6_403P	-1.23584	-3.60119	-4.22664	3.08254e-05	0.0109227	2.08144	DOWN
FAM83A	-0.961279	3.27753	-4.22454	3.10988e-05	0.0109227	2.12023	DOWN
RP11_136I14.5	-0.99044	-3.75677	-4.17272	3.86353e-05	0.0128991	1.88223	DOWN
PDIA2	-0.964829	0.159456	-4.17034	3.90215e-05	0.0128991	1.97222	DOWN
FABP6	-1.43262	0.227839	-4.15993	4.07488e-05	0.0133135	1.9344	DOWN
SLC24A2	-0.955192	-1.52993	-4.14267	4.37742e-05	0.0141376	1.84465	DOWN
RP11_400N13.2	-1.5377	-2.46702	-4.13958	4.43386e-05	0.0141571	1.80851	DOWN
C6orf183	-1.15412	-0.158778	-4.11552	4.89717e-05	0.0152517	1.7682	DOWN
YWHAEP7	-1.08893	-1.56798	-4.11343	4.93952e-05	0.0152517	1.73841	DOWN
AKR1E2	-0.810244	0.315132	-4.11021	5.00542e-05	0.0152872	1.7511	DOWN
MMP1	-1.17242	0.729845	-4.09104	5.41566e-05	0.0160178	1.6806	DOWN
RP11_301G19.1	-1.44435	-2.71258	-4.08644	5.51868e-05	0.0161525	1.61198	DOWN
HNRNPA1P57	-0.823762	-2.64008	-4.04283	6.59329e-05	0.0178133	1.45723	DOWN
ATE1_AS1	0.825483	-0.589319	4.03389	6.83699e-05	0.0182958	1.46706	UP
AE000661.50	-0.914555	-3.70758	-4.02783	7.00675e-05	0.0185732	1.37684	DOWN
RASSF10	-0.913372	3.27057	-4.00661	7.63411e-05	0.0196792	1.29558	DOWN
MT1H	-1.11958	1.42995	-4.00124	7.80138e-05	0.0197498	1.34533	DOWN
LINC01215	-0.851089	0.384638	-3.99899	7.87237e-05	0.0197498	1.34804	DOWN
KLF2P1	-1.16488	-2.28061	-3.96454	9.03909e-05	0.0217077	1.19709	DOWN
FAR2P1	-1.29484	0.228688	-3.91105	0.000111813	0.0250479	1.03676	DOWN
CNPY1	0.834274	-5.70801	3.9006	0.000116529	0.025639	0.915046	UP
DPCR1	-0.842949	-3.90376	-3.90001	0.000116798	0.025639	0.939681	DOWN
SLITRK2	-1.08546	-0.128558	-3.88864	0.000122153	0.0265319	0.959509	DOWN
CTC_497E21.3	-0.90539	-1.76699	-3.87639	0.000128178	0.0271565	0.905194	DOWN
RP4_760C5.5	-0.915766	-3.66172	-3.87566	0.000128544	0.0271565	0.863151	DOWN
RP11_483L5.1	-0.861073	-2.7953	-3.85805	0.000137729	0.0288799	0.822366	DOWN
FSHR	0.804582	-5.05624	3.85099	0.00014158	0.0290373	0.75968	UP
LINC01587	-0.822087	-2.90631	-3.81871	0.000160537	0.0320339	0.689251	DOWN
KCNK9	-0.989427	0.0507807	-3.80417	0.000169834	0.0329703	0.668158	DOWN
BCL2L15	-0.807368	0.026437	-3.79013	0.000179293	0.034039	0.620602	DOWN
LINC01579	-1.00999	-1.65871	-3.77339	0.000191225	0.0355831	0.560622	DOWN
PQLC2L	-1.00244	-0.260372	-3.73989	0.000217381	0.038774	0.452537	DOWN
PRDM9	-0.88559	-4.88486	-3.72846	0.00022706	0.0401253	0.36836	DOWN
DGKG	-0.832808	1.59628	-3.70941	0.000244091	0.0420213	0.318853	DOWN
KBTBD12	-0.947655	0.554284	-3.70814	0.000245266	0.0420213	0.338351	DOWN
AL035610.2	-0.99183	-1.11264	-3.70458	0.000248591	0.0423328	0.336552	DOWN
CACNA1E	-0.995035	0.747536	-3.68581	0.000266851	0.0434985	0.26028	DOWN
PLAC1	-1.07172	-1.74371	-3.6753	0.000277627	0.0439767	0.238127	DOWN
RP11_47L3.1	-0.808695	0.659239	-3.67426	0.000278716	0.0439767	0.22384	DOWN
RP11_387A1.6	-0.849835	-4.17956	-3.66865	0.000284647	0.0439767	0.185818	DOWN
AE000661.37	-0.851027	-1.01693	-3.66214	0.000291693	0.0439767	0.197716	DOWN
FLJ33581	-0.863903	-4.71788	-3.6594	0.000294699	0.0439767	0.151748	DOWN
LINC01124	-0.885886	-0.559933	-3.64617	0.000309656	0.0446191	0.144389	DOWN
MRPL45P1	-0.999919	-4.15524	-3.62951	0.000329505	0.0458338	0.0636009	DOWN
GRIA4	-0.880827	-2.69642	-3.608	0.000356907	0.0478254	0.0133342	DOWN
RP11_279N8.1	-0.84588	-3.82968	-3.60474	0.000361242	0.0478782	-0.0106558	DOWN
SNCB	-0.892526	-2.07375	-3.59708	0.000371618	0.0483255	-0.0147842	DOWN
CCDC162P	-0.912433	-0.580716	-3.59688	0.000371886	0.0483255	-0.0151683	DOWN
IL17C	-0.851322	-2.89	-3.59049	0.000380774	0.0484892	-0.0439969	DOWN
AC012512.1	-0.982707	-3.50656	-3.58019	0.000395497	0.0486956	-0.082883	DOWN
ERVMER61_1	-1.13771	-4.85685	-3.57071	0.000409532	0.049814	-0.123848	DOWN
SMIM24	-0.870309	0.695537	-3.56743	0.000414495	0.0499937	-0.127583	DOWN
LL22NC03_75H12.2	-0.871604	-4.39514	-3.55191	0.000438747	0.0505976	-0.178204	DOWN
RP11_776A13.1	-0.843724	-5.09951	-3.55169	0.000439114	0.0505976	-0.184065	DOWN
BBOX1_AS1	-0.860779	1.08972	-3.54527	0.000449529	0.0505976	-0.209069	DOWN
MROH2A	-1.05674	-0.940529	-3.54487	0.000450189	0.0505976	-0.179066	DOWN
SYNPR_AS1	-0.875909	-1.70281	-3.51715	0.000497998	0.0544465	-0.264114	DOWN
CTCFL	-1.03223	3.3819	-3.5048	0.000520782	0.0552304	-0.461672	DOWN
LINC00668	-1.43879	-2.54033	-3.4996	0.000530674	0.055645	-0.321065	DOWN
CTA_363E6.2	-0.802227	-1.1387	-3.49956	0.000530744	0.055645	-0.320256	DOWN
PRKCG	-0.920973	-0.430026	-3.48607	0.000557222	0.0570413	-0.368581	DOWN
SLC30A2	-0.805486	0.994914	-3.4823	0.000564833	0.0572273	-0.407996	DOWN
DMBT1	-1.24839	0.321754	-3.48163	0.000566204	0.0572273	-0.395074	DOWN
HOXB_AS2	0.821708	-1.97656	3.47947	0.000570627	0.0573925	-0.381508	UP
POF1B	-0.900079	1.24799	-3.47551	0.000578812	0.0575491	-0.437926	DOWN
RP3_340B19.3	-0.922112	-3.3161	-3.47376	0.000582463	0.0576269	-0.406524	DOWN
DAPL1	-0.909267	4.8683	-3.47077	0.000588741	0.0580437	-0.6727	DOWN
AE000658.30	-0.912702	-4.44256	-3.46399	0.000603239	0.0584476	-0.443967	DOWN
LRRC55	-0.910105	2.07839	-3.45768	0.000617023	0.0587698	-0.530552	DOWN
RP11_397A16.1	-1.02708	-3.53975	-3.4456	0.000644253	0.0601403	-0.492635	DOWN
PTPN5	0.86293	-1.869	3.3965	0.000766872	0.0677596	-0.632758	UP
AOC1	-1.09122	2.47815	-3.37045	0.000840451	0.0719566	-0.83062	DOWN
GABRB2	-0.804175	-0.476611	-3.36416	0.000859197	0.072716	-0.743461	DOWN
PVALB	-0.859085	-0.970309	-3.36307	0.000862458	0.0727728	-0.740185	DOWN
PADI3	-1.12644	-2.42222	-3.35918	0.000874296	0.0731235	-0.743896	DOWN
MUC21	-0.994133	-3.44818	-3.34707	0.000912059	0.0742812	-0.782849	DOWN
ITLN1	-0.997349	-2.09835	-3.33513	0.000950773	0.0760902	-0.815291	DOWN
ESRG	-1.16519	-0.0441773	-3.32818	0.00097398	0.0760902	-0.860624	DOWN
LINC01354	0.862705	-2.19387	3.32415	0.000987722	0.0760902	-0.846948	UP
CTNND2	0.829711	0.106128	3.29517	0.00109173	0.08202	-0.957608	UP
MAGEA11	-1.51894	-2.35093	-3.29425	0.00109517	0.0820593	-0.934471	DOWN
RP11_739N10.1	-0.815918	-4.15563	-3.2888	0.0011159	0.0826835	-0.953689	DOWN
CCL20	-0.861775	1.60824	-3.28797	0.00111911	0.0826835	-1.03494	DOWN
DMBX1	-1.00914	-0.885322	-3.28775	0.00111994	0.0826835	-0.96614	DOWN
LINC01234	-1.14817	-1.36628	-3.28431	0.00113327	0.0829232	-0.970146	DOWN
SULT1E1	-1.01922	-3.4059	-3.27625	0.00116503	0.0841172	-0.98692	DOWN
MCF2L_AS1	0.804622	0.600125	3.27579	0.00116686	0.0841172	-1.0272	UP
LINC00393	-0.816927	-5.232	-3.26118	0.00122668	0.086601	-1.03522	DOWN
SLC25A3P1	-1.04059	1.44472	-3.23748	0.00132973	0.0915754	-1.18021	DOWN
AC008268.2	-0.80801	-4.61286	-3.23186	0.00135534	0.0922091	-1.11568	DOWN
SLITRK6	-0.937731	-0.209546	-3.19509	0.00153437	0.0978932	-1.24965	DOWN
