# Supplementary material for: N6-methyladenosine-related lncRNAs is a potential marker for predicting prognosis and immunotherapy in ovarian cancer
Source: Hereditas. 2022 Mar 18;159:17. doi: 10.1186/s41065-022-00222-3 (PMC8933961; doi:10.1186/s41065-022-00222-3)
Supplement: Supplementary file 2 — Additional file 2. [file 41065_2022_222_MOESM2_ESM.xlsx]

## Sheet: Sheet1
Gene	logFC	AveExpr	t	P.Value	adj.P.Val	B	change	symbol
HOXD_AS2	-0.958586	1.92798	-5.85344	1.1726e-08	8.01945e-05	9.41943	DOWN	HOXD-AS2
TLR8_AS1	-1.31846	-1.07707	-5.64526	3.58589e-08	0.000167927	8.17112	DOWN	TLR8-AS1
HAGLR	-1.12059	5.23697	-5.22649	3.08875e-07	0.000620072	6.35855	DOWN	HAGLR
HAGLROS	-0.867375	3.03828	-4.94246	1.23547e-06	0.00157791	5.1156	DOWN	HAGLROS
LINC01117	-0.905473	0.0488803	-4.76667	2.82516e-06	0.00264604	4.31964	DOWN	LINC01117
FAM83A_AS1	-1.00088	-1.97094	-4.5561	7.37261e-06	0.00419621	3.38581	DOWN	FAM83A-AS1
LINC00443	-1.0518	-3.28465	-4.51339	8.9178e-06	0.00464804	3.15473	DOWN	LINC00443
LINC01215	-0.851089	0.384638	-3.99899	7.87237e-05	0.0197498	1.34804	DOWN	LINC01215
LINC01587	-0.822087	-2.90631	-3.81871	0.000160537	0.0320339	0.689251	DOWN	LINC01587
LINC01579	-1.00999	-1.65871	-3.77339	0.000191225	0.0355831	0.560622	DOWN	LINC01579
LINC01124	-0.885886	-0.559933	-3.64617	0.000309656	0.0446191	0.144389	DOWN	LINC01124
BBOX1_AS1	-0.860779	1.08972	-3.54527	0.000449529	0.0505976	-0.209069	DOWN	BBOX1-AS1
SYNPR_AS1	-0.875909	-1.70281	-3.51715	0.000497998	0.0544465	-0.264114	DOWN	SYNPR-AS1
LINC00668	-1.43879	-2.54033	-3.4996	0.000530674	0.055645	-0.321065	DOWN	LINC00668
HOXB_AS2	0.821708	-1.97656	3.47947	0.000570627	0.0573925	-0.381508	UP	HOXB-AS2
ESRG	-1.16519	-0.0441773	-3.32818	0.00097398	0.0760902	-0.860624	DOWN	ESRG
LINC01354	0.862705	-2.19387	3.32415	0.000987722	0.0760902	-0.846948	UP	LINC01354
LINC01234	-1.14817	-1.36628	-3.28431	0.00113327	0.0829232	-0.970146	DOWN	LINC01234
MCF2L_AS1	0.804622	0.600125	3.27579	0.00116686	0.0841172	-1.0272	UP	MCF2L-AS1
LINC00393	-0.816927	-5.232	-3.26118	0.00122668	0.086601	-1.03522	DOWN	LINC00393
