# Supplementary material for: N6-methyladenosine-related lncRNAs is a potential marker for predicting prognosis and immunotherapy in ovarian cancer
Source: Hereditas. 2022 Mar 18;159:17. doi: 10.1186/s41065-022-00222-3 (PMC8933961; doi:10.1186/s41065-022-00222-3)
Supplement: Supplementary file 3 — Additional file 3. [file 41065_2022_222_MOESM3_ESM.xlsx]

## Sheet: Sheet1
	uni_cox_sig_gene	bate	Hazard_Ratio	lower.95	upper.95	z_pvalue	Wald_pvalue	Likelihood_pvalue
1	A2M_AS1	-0.00986551	0.990183	0.880381	1.11368	0.869327	0.869327	0.869329
2	AATBC	0.109249	1.11544	1.00048	1.24361	0.0489962	0.0489962	0.0436657
3	ABALON	0.0251347	1.02545	0.899735	1.16874	0.706428	0.706428	0.706501
4	AC000123.2	0.0216509	1.02189	0.891556	1.17127	0.755785	0.755785	0.755364
5	AC003956.1	0.076672	1.07969	0.963947	1.20933	0.185078	0.185078	0.184565
6	AC004980.7	0.0220869	1.02233	0.868432	1.20351	0.790754	0.790754	0.79037
7	AC005224.2	0.0301385	1.0306	0.905666	1.17276	0.647587	0.647587	0.64629
8	AC005253.2	0.0594839	1.06129	0.938387	1.20029	0.343502	0.343502	0.340467
9	AC005562.1	0.0918269	1.09618	0.953314	1.26044	0.197436	0.197436	0.192589
10	AC005785.2	-0.00642582	0.993595	0.873165	1.13063	0.922348	0.922348	0.922381
11	AC007292.3	0.0075769	1.00761	0.885325	1.14678	0.908616	0.908616	0.908571
12	AC008985.1	-0.0199452	0.980252	0.881203	1.09044	0.713631	0.713631	0.714507
13	AC009120.3	-0.0215722	0.978659	0.889268	1.07703	0.658911	0.658911	0.66063
14	AC009120.5	-0.00683787	0.993185	0.905617	1.08922	0.884553	0.884553	0.884733
15	AC009120.6	-0.0277025	0.972678	0.872075	1.08489	0.618966	0.618966	0.620271
16	AC009303.2	-0.021282	0.978943	0.84394	1.13554	0.778639	0.778639	0.778833
17	AC009506.1	-0.030629	0.969835	0.836708	1.12414	0.684318	0.684318	0.684616
18	AC009961.3	-0.0255562	0.974768	0.841459	1.1292	0.733405	0.733405	0.733585
19	AC010976.2	-0.00745745	0.99257	0.885892	1.11209	0.897715	0.897715	0.897829
20	AC022182.2	-0.0259578	0.974376	0.872005	1.08877	0.646711	0.646711	0.647396
21	AC023283.1	-0.0416982	0.959159	0.854831	1.07622	0.477876	0.477876	0.479855
22	AC024560.3	0.0406261	1.04146	0.917477	1.1822	0.529877	0.529877	0.528249
23	AC026271.5	-0.0868061	0.916855	0.757865	1.1092	0.371658	0.371658	0.371926
24	AC027601.1	-0.0341827	0.966395	0.8643	1.08055	0.548474	0.548474	0.549608
25	AC062029.1	-0.0151432	0.984971	0.851747	1.13903	0.838169	0.838169	0.838184
26	AC067945.3	-0.0585573	0.943124	0.833142	1.06763	0.354649	0.354649	0.356145
27	AC068580.5	0.053873	1.05535	0.953446	1.16815	0.298425	0.298425	0.295384
28	AC072062.1	-0.0781695	0.924808	0.843736	1.01367	0.0949317	0.0949317	0.0963448
29	AC073254.1	0.050816	1.05213	0.921361	1.20146	0.45299	0.45299	0.448116
30	AC073657.1	-0.0133022	0.986786	0.878116	1.1089	0.823179	0.823179	0.823469
31	AC074286.1	0.11185	1.11835	0.983622	1.27152	0.0876706	0.0876706	0.0816106
32	AC083843.1	-0.0330313	0.967508	0.875218	1.06953	0.518421	0.518421	0.519237
33	AC090587.2	0.0121489	1.01222	0.911937	1.12354	0.819472	0.819472	0.819199
34	AC090945.1	-0.0868224	0.91684	0.824132	1.01998	0.110425	0.110425	0.10968
35	AC092171.4	0.0893069	1.09342	0.95703	1.24924	0.188903	0.188903	0.186563
36	AC092574.1	0.0236562	1.02394	0.914772	1.14613	0.680874	0.680874	0.680573
37	AC093323.3	-0.0718821	0.930641	0.787659	1.09958	0.398333	0.398333	0.398902
38	AC093627.9	0.00183038	1.00183	0.890847	1.12664	0.975625	0.975625	0.97562
39	AC093642.5	0.0234734	1.02375	0.881135	1.18945	0.75909	0.75909	0.758336
40	AC093690.1	-0.0180297	0.982132	0.876032	1.10108	0.757243	0.757243	0.757866
41	AC100830.3	-0.021095	0.979126	0.875726	1.09473	0.711043	0.711043	0.711854
42	AC110615.1	0.0566656	1.0583	0.927775	1.20719	0.398817	0.398817	0.397642
43	AC135050.5	-0.0922204	0.911904	0.809947	1.0267	0.127396	0.127396	0.127128
44	AC141586.5	0.0649945	1.06715	0.915168	1.24438	0.407039	0.407039	0.403857
45	AC242988.1	-0.0500546	0.951177	0.858763	1.05354	0.337123	0.337123	0.337847
46	ACAP2_IT1	0.0664394	1.0687	0.960717	1.18881	0.221502	0.221502	0.218826
47	ACVR2B_AS1	0.0207231	1.02094	0.898891	1.15956	0.749712	0.749712	0.749327
48	ADAMTS9_AS1	0.015953	1.01608	0.944407	1.09319	0.669064	0.669064	0.668749
49	ADNP_AS1	0.0574879	1.05917	0.907845	1.23572	0.464874	0.464874	0.464229
50	ADPGK_AS1	-0.0802257	0.922908	0.810662	1.0507	0.225309	0.225309	0.230158
51	AGBL5_IT1	-0.0574248	0.944193	0.83746	1.06453	0.34811	0.34811	0.351759
52	AL031587.1	-0.00423314	0.995776	0.897416	1.10492	0.936416	0.936416	0.936446
53	AL133243.1	0.0449547	1.04598	0.903418	1.21104	0.547622	0.547622	0.546358
54	AL133243.2	-0.027896	0.97249	0.844963	1.11926	0.697305	0.697305	0.697663
55	AL162151.3	0.0889473	1.09302	0.959671	1.2449	0.180286	0.180286	0.178182
56	AL365181.2	0.0401941	1.04101	0.899731	1.20448	0.589111	0.589111	0.587471
57	ALG1L9P	-0.00359255	0.996414	0.871166	1.13967	0.958196	0.958196	0.958202
58	ALKBH3_AS1	0.0749674	1.07785	0.935874	1.24136	0.298202	0.298202	0.292648
59	ALOX12_AS1	-0.16009	0.852067	0.717458	1.01193	0.0680358	0.0680358	0.0686306
60	ANKRD10_IT1	-0.0523781	0.94897	0.852156	1.05678	0.340078	0.340078	0.343487
61	AP000253.1	-0.0373086	0.963379	0.863772	1.07447	0.502852	0.502852	0.504534
62	AP000432.1	-0.0174541	0.982697	0.878138	1.09971	0.761059	0.761059	0.761804
63	AP000442.1	-0.0376085	0.96309	0.85432	1.08571	0.538507	0.538507	0.541249
64	AP001372.2	-0.103911	0.901306	0.783644	1.03663	0.145428	0.145428	0.146005
65	AP4B1_AS1	0.00480086	1.00481	0.910502	1.10889	0.923942	0.923942	0.923862
66	ARAP1_AS2	-0.0219425	0.978297	0.878542	1.08938	0.689246	0.689246	0.689538
67	ARHGAP31_AS1	0.022722	1.02298	0.935965	1.11809	0.616405	0.616405	0.615422
68	ARIH2OS	-0.035919	0.964718	0.808466	1.15117	0.69032	0.69032	0.690744
69	ARRDC1_AS1	-0.0507688	0.950498	0.800384	1.12877	0.562676	0.562676	0.56305
70	ARRDC3_AS1	-0.0415231	0.959327	0.837656	1.09867	0.548463	0.548463	0.549422
71	ASAP1_IT2	-0.0311202	0.969359	0.865125	1.08615	0.591848	0.591848	0.592841
72	ASB16_AS1	-0.0104813	0.989573	0.83707	1.16986	0.902311	0.902311	0.902335
73	ASH1L_AS1	-0.000140383	0.99986	0.864108	1.15694	0.998495	0.998495	0.998495
74	ATP1A1_AS1	0.0032177	1.00322	0.859246	1.17133	0.967528	0.967528	0.967528
75	ATP1B3_AS1	0.0214965	1.02173	0.916216	1.13939	0.6991	0.6991	0.698414
76	BAALC_AS1	0.0785869	1.08176	0.954616	1.22583	0.21799	0.21799	0.215846
77	BACE1_AS	-0.154241	0.857065	0.736959	0.996746	0.0452545	0.0452545	0.0474157
78	BCDIN3D_AS1	-0.0698482	0.932535	0.80999	1.07362	0.331192	0.331192	0.33432
79	BMS1P4	-0.0461195	0.954928	0.839812	1.08582	0.481633	0.481633	0.483899
80	BOLA3_AS1	0.00868191	1.00872	0.878563	1.15816	0.90197	0.90197	0.90192
81	C1orf147	0.0209981	1.02122	0.926306	1.12586	0.6731	0.6731	0.672455
82	C1orf220	0.0161306	1.01626	0.917939	1.12512	0.756027	0.756027	0.755926
83	C1RL_AS1	-0.00626417	0.993755	0.884085	1.11703	0.916382	0.916382	0.916427
84	C2orf27A	0.0557867	1.05737	0.921234	1.21363	0.427599	0.427599	0.424724
85	C5orf66	0.00762572	1.00765	0.895732	1.13356	0.898986	0.898986	0.898885
86	C6orf99	0.014487	1.01459	0.897669	1.14675	0.816616	0.816616	0.816552
87	C9orf163	-0.0474045	0.953702	0.852055	1.06747	0.409707	0.409707	0.410317
88	CACTIN_AS1	0.0478178	1.04898	0.927605	1.18624	0.445961	0.445961	0.444418
89	CARD8_AS1	0.00899223	1.00903	0.868981	1.17166	0.906109	0.906109	0.906061
90	CASC2	-0.0362572	0.964392	0.849802	1.09443	0.574261	0.574261	0.574576
91	CCDC183_AS1	-0.0252993	0.975018	0.86418	1.10007	0.681143	0.681143	0.681282
92	CCNT2_AS1	0.00211861	1.00212	0.877094	1.14497	0.975142	0.975142	0.975138
93	CD27_AS1	-0.0277598	0.972622	0.82706	1.1438	0.737167	0.737167	0.737146
94	CEBPB_AS1	-0.0131989	0.986888	0.879752	1.10707	0.821889	0.821889	0.821872
95	CIRBP_AS1	-0.0290614	0.971357	0.836284	1.12825	0.703631	0.703631	0.703845
96	CKMT2_AS1	0.0354408	1.03608	0.882903	1.21582	0.664147	0.664147	0.66335
97	COX10_AS1	0.00816307	1.0082	0.855586	1.18803	0.922346	0.922346	0.922308
98	CTBP1_AS	-0.00992453	0.990125	0.896779	1.09319	0.844266	0.844266	0.844449
99	CTC_338M12.4	-0.0995939	0.905205	0.778159	1.05299	0.19679	0.19679	0.196716
100	DGCR11	0.0511761	1.05251	0.921327	1.20237	0.451148	0.451148	0.449692
101	DHRS4_AS1	-0.0551672	0.946327	0.80071	1.11843	0.517558	0.517558	0.518574
102	DICER1_AS1	-0.119486	0.887377	0.775255	1.01571	0.0829677	0.0829677	0.0819112
103	DLEU1	-0.0586631	0.943024	0.809539	1.09852	0.451255	0.451255	0.453362
104	DLEU2	0.0447147	1.04573	0.914329	1.19601	0.513973	0.513973	0.513635
105	DLEU2L	-0.0106741	0.989383	0.891568	1.09793	0.840723	0.840723	0.840968
106	DPP9_AS1	-0.0470594	0.954031	0.853994	1.06579	0.405041	0.405041	0.406689
107	DTX2P1_UPK3BP1_PMS2P11	0.0872298	1.09115	0.962631	1.23682	0.172474	0.172474	0.165148
108	EDRF1_AS1	-0.0167118	0.983427	0.882959	1.09533	0.761169	0.761169	0.761553
109	EFCAB14_AS1	0.0110676	1.01113	0.906563	1.12776	0.842487	0.842487	0.842383
110	EIF1B_AS1	-0.0345058	0.966083	0.818231	1.14065	0.683896	0.683896	0.68438
111	ENTPD1_AS1	0.00791637	1.00795	0.850273	1.19486	0.927327	0.927327	0.927277
112	EP300_AS1	-0.028128	0.972264	0.870027	1.08652	0.619751	0.619751	0.6205
113	ERVH48_1	0.0217011	1.02194	0.932099	1.12044	0.643915	0.643915	0.642752
114	FAM13A_AS1	0.00394716	1.00395	0.885429	1.13835	0.950897	0.950897	0.950879
115	FAM66C	0.0266184	1.02698	0.908185	1.1613	0.671266	0.671266	0.67078
116	FAM83H_AS1	-0.0931454	0.911061	0.815077	1.01835	0.101035	0.101035	0.102063
117	FBXL19_AS1	-0.0608857	0.940931	0.844819	1.04798	0.268061	0.268061	0.270711
118	FGD5_AS1	0.0579513	1.05966	0.886931	1.26604	0.523265	0.523265	0.522138
119	FLJ37453	-0.0430154	0.957897	0.830257	1.10516	0.555491	0.555491	0.556027
120	FLJ46284	0.051199	1.05253	0.924896	1.19778	0.437602	0.437602	0.434626
121	FLNB_AS1	0.0571287	1.05879	0.957653	1.17061	0.264738	0.264738	0.259172
122	FMR1_IT1	-0.0397884	0.960993	0.870418	1.06099	0.430833	0.430833	0.433655
123	FRMD6_AS1	0.0461666	1.04725	0.92395	1.187	0.470077	0.470077	0.467012
124	FTX	0.0577523	1.05945	0.916311	1.22496	0.435496	0.435496	0.433027
125	GABPB1_AS1	-0.000780987	0.999219	0.896306	1.11395	0.988764	0.988764	0.988764
126	GAS5_AS1	-0.0432136	0.957707	0.824242	1.11278	0.572513	0.572513	0.572596
127	GHET1	0.00100272	1.001	0.890595	1.1251	0.986583	0.986583	0.986583
128	GHRLOS	0.0552106	1.05676	0.938126	1.1904	0.363501	0.363501	0.361503
129	GNG12_AS1	0.00484942	1.00486	0.90363	1.11743	0.928676	0.928676	0.928638
130	GRPEL2_AS1	-0.0350231	0.965583	0.863475	1.07977	0.539103	0.539103	0.538982
131	GTF3C2_AS1	-0.00317206	0.996833	0.881911	1.12673	0.95952	0.95952	0.959539
132	GUSBP11	-0.0322741	0.968241	0.855153	1.09628	0.61054	0.61054	0.610479
133	HCG15	-0.020197	0.980006	0.889392	1.07985	0.683266	0.683266	0.683965
134	HCG18	-0.0339524	0.966618	0.825475	1.13189	0.673323	0.673323	0.674208
135	HCG25	-0.103074	0.902061	0.785226	1.03628	0.145276	0.145276	0.148199
136	HCG27	-0.0548368	0.94664	0.854724	1.04844	0.292678	0.292678	0.293888
137	HM13_IT1	0.0329704	1.03352	0.912667	1.17038	0.603308	0.603308	0.601283
138	HMGN3_AS1	-0.0218416	0.978395	0.858088	1.11557	0.744221	0.744221	0.744483
139	IGF2BP2_AS1	-0.0278549	0.972529	0.90353	1.0468	0.458172	0.458172	0.461428
140	INE1	0.0265277	1.02688	0.910317	1.15837	0.666093	0.666093	0.665595
141	INTS6_AS1	-0.0210962	0.979125	0.856354	1.1195	0.757608	0.757608	0.75793
142	IQCH_AS1	-0.0638441	0.938151	0.785251	1.12082	0.481834	0.481834	0.482263
143	ITCH_IT1	-0.0351448	0.965466	0.863399	1.0796	0.537572	0.537572	0.538313
144	ITGA9_AS1	-0.0391241	0.961631	0.831766	1.11177	0.597119	0.597119	0.59731
145	JPX	-0.0367353	0.963931	0.793396	1.17112	0.711528	0.711528	0.71168
146	KCNQ1OT1	0.0411925	1.04205	0.959805	1.13135	0.326111	0.326111	0.323233
147	KDM4A_AS1	-0.0759627	0.926851	0.806287	1.06544	0.285343	0.285343	0.286522
148	KIF9_AS1	0.0701363	1.07265	0.9059	1.2701	0.415885	0.415885	0.414324
149	KLF3_AS1	-0.0575972	0.94403	0.839815	1.06118	0.334518	0.334518	0.336217
150	KTN1_AS1	0.0108988	1.01096	0.874589	1.16859	0.8828	0.8828	0.882715
151	LAMTOR5_AS1	-0.152065	0.858932	0.739768	0.997291	0.0459823	0.0459823	0.0466866
152	LANCL1_AS1	0.00941061	1.00946	0.906497	1.12411	0.863868	0.863868	0.86384
153	LCMT1_AS2	-0.00179522	0.998206	0.889321	1.12042	0.975698	0.975698	0.975702
154	LENG8_AS1	0.0112732	1.01134	0.886158	1.1542	0.867198	0.867198	0.867048
155	LINC00174	0.0120927	1.01217	0.899776	1.1386	0.840413	0.840413	0.840222
156	LINC00205	0.0342361	1.03483	0.896934	1.19392	0.638917	0.638917	0.63861
157	LINC00216	-0.0670549	0.935144	0.823872	1.06144	0.299541	0.299541	0.303197
158	LINC00265	0.0558897	1.05748	0.944209	1.18434	0.333619	0.333619	0.331187
159	LINC00294	0.0632581	1.0653	0.908538	1.24911	0.436037	0.436037	0.433152
160	LINC00339	-0.0821257	0.921156	0.762047	1.11349	0.395955	0.395955	0.395274
161	LINC00342	-0.0173603	0.98279	0.882234	1.09481	0.752584	0.752584	0.753056
162	LINC00467	-0.164477	0.848337	0.74312	0.968452	0.0149152	0.0149152	0.0154829
163	LINC00471	-0.0353754	0.965243	0.86046	1.08279	0.546264	0.546264	0.548614
164	LINC00476	0.0379595	1.03869	0.87359	1.23499	0.667345	0.667345	0.666564
165	LINC00539	-0.0207837	0.979431	0.867156	1.10624	0.737946	0.737946	0.738104
166	LINC00562	-0.00567672	0.994339	0.888286	1.11305	0.921416	0.921416	0.92146
167	LINC00624	-0.00749565	0.992532	0.894498	1.10131	0.887661	0.887661	0.887706
168	LINC00630	0.00627827	1.0063	0.865412	1.17012	0.934977	0.934977	0.934966
169	LINC00641	0.0377998	1.03852	0.924188	1.167	0.525316	0.525316	0.523494
170	LINC00662	0.190385	1.20972	1.01247	1.44539	0.0360491	0.0360491	0.0372062
171	LINC00847	-0.0556315	0.945888	0.827174	1.08164	0.416195	0.416195	0.419578
172	LINC00852	0.0653173	1.0675	0.937661	1.21531	0.323561	0.323561	0.320751
173	LINC00863	0.0749797	1.07786	0.926687	1.2537	0.330822	0.330822	0.329258
174	LINC00893	-0.0635688	0.93841	0.855119	1.02981	0.180086	0.180086	0.181282
175	LINC00894	-0.0477962	0.953328	0.870487	1.04405	0.302778	0.302778	0.305576
176	LINC00909	-0.0121462	0.987927	0.833128	1.17149	0.888905	0.888905	0.888911
177	LINC00910	-0.00830677	0.991728	0.857943	1.14637	0.910544	0.910544	0.910556
178	LINC00926	-0.014978	0.985134	0.879361	1.10363	0.796053	0.796053	0.795947
179	LINC00963	0.000845559	1.00085	0.868005	1.15402	0.990715	0.990715	0.990714
180	LINC00997	-0.138818	0.870386	0.761659	0.994633	0.0414497	0.0414497	0.0433382
181	LINC01001	-0.0490781	0.952107	0.841234	1.07759	0.437193	0.437193	0.438483
182	LINC01004	-0.0992201	0.905543	0.794834	1.03167	0.135883	0.135883	0.137957
183	LINC01011	-0.119608	0.887268	0.78788	0.999194	0.0484652	0.0484652	0.0480832
184	LINC01089	-0.0359935	0.964647	0.863493	1.07765	0.524233	0.524233	0.524341
185	LINC01106	-0.0260531	0.974283	0.86704	1.09479	0.661479	0.661479	0.663351
186	LINC01123	0.00527151	1.00529	0.894167	1.13021	0.929713	0.929713	0.929636
187	LINC01126	-0.0206583	0.979554	0.88476	1.0845	0.69077	0.69077	0.691564
188	LINC01128	0.0678153	1.07017	0.897438	1.27614	0.450197	0.450197	0.449429
189	LINC01132	-0.139485	0.869806	0.785439	0.963236	0.0073727	0.0073727	0.00771447
190	LINC01138	-0.032873	0.967661	0.831409	1.12624	0.671164	0.671164	0.670872
191	LINC01176	-0.0683181	0.933963	0.828849	1.05241	0.262091	0.262091	0.263315
192	LINC01184	-0.0330184	0.967521	0.810122	1.1555	0.715497	0.715497	0.715898
193	LINC01237	0.0210386	1.02126	0.923289	1.12963	0.682636	0.682636	0.682053
194	LINC01270	-0.0469476	0.954137	0.847212	1.07456	0.43883	0.43883	0.439763
195	LINC01278	-0.0383884	0.962339	0.817787	1.13244	0.643895	0.643895	0.644802
196	LINC01301	0.0795331	1.08278	0.95738	1.22461	0.205361	0.205361	0.205949
197	LINC01347	-0.0408828	0.959942	0.848832	1.08559	0.51479	0.51479	0.51691
198	LINC01355	-0.0343487	0.966235	0.874587	1.06749	0.499323	0.499323	0.501601
199	LINC01376	0.027321	1.0277	0.907964	1.16322	0.665531	0.665531	0.665075
200	LINC01424	-0.0454418	0.955575	0.860791	1.0608	0.39388	0.39388	0.395355
201	LINC01473	-0.100178	0.904677	0.779976	1.04931	0.185555	0.185555	0.190983
202	LINC01521	0.0139972	1.0141	0.901801	1.14037	0.81517	0.81517	0.814958
203	LINC01560	-0.0218859	0.978352	0.852776	1.12242	0.754845	0.754845	0.755288
204	LINC01572	-0.0434234	0.957506	0.840758	1.09047	0.512764	0.512764	0.514329
205	LPP_AS2	-0.0388618	0.961884	0.841055	1.10007	0.570433	0.570433	0.572117
206	MALAT1	-0.04418	0.956782	0.861977	1.06201	0.406626	0.406626	0.408534
207	MAP3K14_AS1	0.0190451	1.01923	0.897305	1.15772	0.769534	0.769534	0.769169
208	MAPKAPK5_AS1	0.0888071	1.09287	0.899316	1.32808	0.37189	0.37189	0.370829
209	MBNL1_AS1	-0.0463221	0.954734	0.830662	1.09734	0.514288	0.514288	0.514807
210	MCCC1_AS1	-0.0117347	0.988334	0.883878	1.10513	0.836867	0.836867	0.837188
211	MCM3AP_AS1	-0.00849444	0.991542	0.873157	1.12598	0.89582	0.89582	0.895906
212	MGC16275	-0.0374898	0.963204	0.854271	1.08603	0.54038	0.54038	0.542411
213	MID1IP1_AS1	0.016295	1.01643	0.90727	1.13872	0.778623	0.778623	0.778644
214	MIR210HG	-0.0115232	0.988543	0.862927	1.13244	0.86801	0.86801	0.867988
215	MIR22HG	0.0375351	1.03825	0.926261	1.16378	0.519206	0.519206	0.517817
216	MIR600HG	0.0586813	1.06044	0.967531	1.16226	0.209701	0.209701	0.204541
217	MIS18A_AS1	-0.0585805	0.943102	0.829071	1.07282	0.372956	0.372956	0.374268
218	MKLN1_AS	-0.0237207	0.976558	0.837734	1.13839	0.761734	0.761734	0.761857
219	MKNK1_AS1	0.050964	1.05229	0.958051	1.15579	0.287016	0.287016	0.284781
220	MMP25_AS1	-0.040599	0.960214	0.843073	1.09363	0.540793	0.540793	0.541804
221	MORF4L2_AS1	-0.0247103	0.975593	0.874013	1.08898	0.659585	0.659585	0.660079
222	MZF1_AS1	0.00407496	1.00408	0.879509	1.1463	0.951922	0.951922	0.951918
223	N4BP2L2_IT2	-0.00109215	0.998908	0.898596	1.11042	0.983863	0.983863	0.983865
224	NADK2_AS1	0.0793536	1.08259	0.970002	1.20824	0.156672	0.156672	0.155147
225	NARF_IT1	0.0087467	1.00879	0.912586	1.11513	0.86418	0.86418	0.8641
226	NDUFB2_AS1	-0.136198	0.872669	0.730913	1.04192	0.132087	0.132087	0.133336
227	NEAT1	-0.0262289	0.974112	0.883558	1.07395	0.598274	0.598274	0.598763
228	NFYC_AS1	-0.0525926	0.948766	0.846341	1.06359	0.366897	0.366897	0.36953
229	NIFK_AS1	-0.0587802	0.942914	0.807568	1.10094	0.457164	0.457164	0.45919
230	NNT_AS1	-0.140928	0.868552	0.729808	1.03367	0.112509	0.112509	0.113483
231	NOP14_AS1	-0.0335892	0.966969	0.825725	1.13237	0.676736	0.676736	0.677018
232	NPTN_IT1	0.0188345	1.01901	0.889888	1.16687	0.785277	0.785277	0.784987
233	NRSN2_AS1	0.0189755	1.01916	0.866552	1.19864	0.818651	0.818651	0.818439
234	NUTM2B_AS1	-0.0888603	0.914973	0.761016	1.10008	0.344503	0.344503	0.345977
235	OCIAD1_AS1	-0.112316	0.893761	0.784202	1.01863	0.0923053	0.0923053	0.0949568
236	ODF2_AS1	-0.0365291	0.96413	0.867888	1.07104	0.495995	0.495995	0.498059
237	OGFR_AS1	0.0478616	1.04903	0.931263	1.18168	0.430816	0.430816	0.429089
238	OGFRP1	-0.0586716	0.943016	0.841221	1.05713	0.314081	0.314081	0.316477
239	OIP5_AS1	0.0694495	1.07192	0.890769	1.28991	0.462158	0.462158	0.460229
240	OTUD6B_AS1	0.163858	1.17805	0.95377	1.45506	0.128338	0.128338	0.127491
241	PAN3_AS1	-0.00127247	0.998728	0.874846	1.14015	0.984975	0.984975	0.984976
242	PAXBP1_AS1	0.0770593	1.08011	0.95075	1.22706	0.236419	0.236419	0.233478
243	PAXIP1_AS2	0.00226281	1.00227	0.868532	1.15659	0.975295	0.975295	0.97529
244	PCBP1_AS1	-0.0506201	0.95064	0.815064	1.10877	0.519059	0.519059	0.520462
245	PCBP2_OT1	-0.0051748	0.994839	0.894353	1.10661	0.924114	0.924114	0.924158
246	PINK1_AS	-0.0476214	0.953495	0.818308	1.11102	0.541559	0.541559	0.542054
247	PITPNA_AS1	-0.0408404	0.959982	0.830671	1.10942	0.580087	0.580087	0.580102
248	PITRM1_AS1	-0.0308804	0.969592	0.848719	1.10768	0.64942	0.64942	0.650439
249	POLR2J4	-0.0106574	0.989399	0.872392	1.1221	0.868185	0.868185	0.868282
250	PP7080	-0.0507765	0.950491	0.813893	1.11001	0.521232	0.521232	0.521237
251	PPP1R26_AS1	0.00743523	1.00746	0.900545	1.12707	0.896651	0.896651	0.896556
252	PPP3CB_AS1	-0.0761641	0.926664	0.79285	1.08306	0.338476	0.338476	0.341284
253	PRC1_AS1	-0.0971119	0.907454	0.818411	1.00619	0.065339	0.065339	0.070247
254	PRKAR2A_AS1	-0.0435553	0.95738	0.852525	1.07513	0.461768	0.461768	0.463181
255	PRMT5_AS1	0.0169683	1.01711	0.893186	1.15823	0.797977	0.797977	0.797538
256	PSMA3_AS1	-0.0188046	0.981371	0.831852	1.15777	0.823558	0.823558	0.823825
257	PSMD6_AS2	-0.0226222	0.977632	0.883512	1.08178	0.661382	0.661382	0.662926
258	PTGES2_AS1	0.0152111	1.01533	0.918831	1.12196	0.765294	0.765294	0.764897
259	PTOV1_AS1	0.0440066	1.04499	0.880534	1.24016	0.614469	0.614469	0.613267
260	PTOV1_AS2	0.0208355	1.02105	0.908928	1.14701	0.725545	0.725545	0.724831
261	PXN_AS1	-0.0469948	0.954092	0.795442	1.14439	0.612527	0.612527	0.612909
262	RAD21_AS1	-0.044835	0.956155	0.861222	1.06155	0.400707	0.400707	0.403955
263	RAD51_AS1	0.00627404	1.00629	0.886369	1.14244	0.922801	0.922801	0.922772
264	RAP2C_AS1	-0.0146812	0.985426	0.852288	1.13936	0.842857	0.842857	0.842991
265	RASAL2_AS1	-0.0207966	0.979418	0.839826	1.14221	0.790944	0.790944	0.791021
266	RBM12B_AS1	0.00723039	1.00726	0.889159	1.14104	0.909527	0.909527	0.909406
267	RBM26_AS1	-0.106075	0.899357	0.766573	1.05514	0.193113	0.193113	0.193235
268	RBM5_AS1	0.0110194	1.01108	0.909368	1.12417	0.838585	0.838585	0.83832
269	RFX3_AS1	-0.070298	0.932116	0.84694	1.02586	0.150487	0.150487	0.152357
270	RHOA_IT1	-0.0277103	0.97267	0.865715	1.09284	0.641047	0.641047	0.64234
271	RNASEH1_AS1	-0.060026	0.94174	0.821781	1.07921	0.387894	0.387894	0.389745
272	RNASEH2B_AS1	0.0257343	1.02607	0.914313	1.15148	0.66183	0.66183	0.660999
273	RNF139_AS1	-0.0319334	0.968571	0.860242	1.09054	0.597715	0.597715	0.598382
274	RNF216P1	0.0255245	1.02585	0.856586	1.22857	0.781452	0.781452	0.781339
275	RPARP_AS1	-0.163117	0.849491	0.722087	0.999376	0.0491257	0.0491257	0.0514069
276	RUNDC3A_AS1	0.0801749	1.08348	0.987821	1.1884	0.0891091	0.0891091	0.0867384
277	RUSC1_AS1	-0.0461465	0.954902	0.838198	1.08785	0.48778	0.48778	0.489163
278	SAP30L_AS1	-0.0397761	0.961005	0.83593	1.10479	0.576083	0.576083	0.577224
279	SBF2_AS1	-0.0593814	0.942347	0.81181	1.09387	0.43507	0.43507	0.435346
280	SCAMP1_AS1	-0.0662302	0.935915	0.796291	1.10002	0.421705	0.421705	0.422256
281	SDCBP2_AS1	-0.0338804	0.966687	0.839247	1.11348	0.638554	0.638554	0.639425
282	SEC24B_AS1	-0.162782	0.849776	0.730411	0.988648	0.0350483	0.0350483	0.0354039
283	SEMA3F_AS1	-0.0103776	0.989676	0.878073	1.11546	0.865013	0.865013	0.86518
284	SEMA6A_AS1	0.0224108	1.02266	0.908034	1.15176	0.711776	0.711776	0.711292
285	SGMS1_AS1	-0.0708654	0.931587	0.809171	1.07252	0.324179	0.324179	0.326348
286	SH3BP5_AS1	-0.000535454	0.999465	0.894081	1.11727	0.992485	0.992485	0.992485
287	SH3RF3_AS1	0.104608	1.11028	1.00826	1.22262	0.0334078	0.0334078	0.0325395
288	SLC16A1_AS1	-0.0499549	0.951272	0.836586	1.08168	0.445989	0.445989	0.446743
289	SLC25A25_AS1	0.021086	1.02131	0.916443	1.13818	0.702864	0.702864	0.70242
290	SLC25A5_AS1	-0.0554081	0.946099	0.819651	1.09205	0.449081	0.449081	0.448764
291	SLFNL1_AS1	-0.00482736	0.995184	0.901206	1.09896	0.924011	0.924011	0.924081
292	SLX1A_SULT1A3	0.0256661	1.026	0.918221	1.14643	0.65036	0.65036	0.649517
293	SMG7_AS1	-0.0392289	0.961531	0.84789	1.0904	0.540997	0.540997	0.541502
294	SNAI3_AS1	0.0281204	1.02852	0.879856	1.2023	0.724062	0.724062	0.723685
295	SNHG1	-0.15312	0.858027	0.729679	1.00895	0.0640002	0.0640002	0.0658304
296	SNHG11	0.0479683	1.04914	0.874923	1.25804	0.604637	0.604637	0.604819
297	SNHG12	0.0238507	1.02414	0.880372	1.19138	0.757287	0.757287	0.757041
298	SNHG16	-0.0892529	0.914614	0.790863	1.05773	0.228861	0.228861	0.228578
299	SNHG20	-0.0969252	0.907624	0.79135	1.04098	0.165829	0.165829	0.167591
300	SNHG21	-0.132392	0.875997	0.763384	1.00522	0.0593261	0.0593261	0.0600358
301	SNHG3	0.00336368	1.00337	0.883045	1.14009	0.95884	0.95884	0.958829
302	SNHG4	-0.00359332	0.996413	0.903631	1.09872	0.942558	0.942558	0.942576
303	SOS1_IT1	-0.0800866	0.923036	0.809834	1.05206	0.23026	0.23026	0.22898
304	SP2_AS1	-0.0168852	0.983257	0.856723	1.12848	0.810144	0.810144	0.810233
305	SPAG5_AS1	0.0757044	1.07864	0.946323	1.22947	0.256909	0.256909	0.25297
306	SSBP3_AS1	-0.000107579	0.999892	0.906019	1.10349	0.998294	0.998294	0.998294
307	ST20_AS1	0.0465815	1.04768	0.896951	1.22375	0.556702	0.556702	0.556682
308	STAG3L5P_PVRIG2P_PILRB	0.00307739	1.00308	0.892514	1.12735	0.958812	0.958812	0.958801
309	STAM_AS1	-0.0443033	0.956664	0.85389	1.07181	0.444843	0.444843	0.446203
310	STARD4_AS1	0.00532912	1.00534	0.908804	1.11214	0.917597	0.917597	0.917537
311	STARD7_AS1	-0.0162989	0.983833	0.826754	1.17076	0.85429	0.85429	0.854387
312	STK4_AS1	0.0136536	1.01375	0.904464	1.13623	0.814515	0.814515	0.814368
313	STX18_AS1	-0.0211787	0.979044	0.848325	1.1299	0.772089	0.772089	0.772341
314	STXBP5_AS1	0.125832	1.13409	0.986053	1.30436	0.0778731	0.0778731	0.0754144
315	SUCLG2_AS1	-0.0184103	0.981758	0.847731	1.13698	0.805814	0.805814	0.805866
316	TAF1A_AS1	-0.0914218	0.912633	0.805476	1.03405	0.151399	0.151399	0.154031
317	TAPT1_AS1	-0.0571221	0.944479	0.804602	1.10867	0.484874	0.484874	0.484845
318	THAP9_AS1	0.0676084	1.06995	0.914709	1.25153	0.397933	0.397933	0.395089
319	THUMPD3_AS1	-0.0188457	0.981331	0.835109	1.15315	0.818924	0.818924	0.819037
320	TMCC1_AS1	-0.0240645	0.976223	0.836866	1.13879	0.75944	0.75944	0.759542
321	TMEM147_AS1	-0.000163041	0.999837	0.884036	1.13081	0.997929	0.997929	0.997929
322	TMEM161B_AS1	-0.00486532	0.995146	0.866795	1.1425	0.944945	0.944945	0.944962
323	TMEM51_AS1	0.0118757	1.01195	0.903392	1.13355	0.837478	0.837478	0.837485
324	TMEM72_AS1	0.0326093	1.03315	0.940214	1.13527	0.497728	0.497728	0.496842
325	TMEM9B_AS1	0.00976087	1.00981	0.896685	1.1372	0.872078	0.872078	0.871982
326	TMPO_AS1	-0.0187895	0.981386	0.855241	1.12614	0.788953	0.788953	0.788904
327	TNRC6C_AS1	0.0328687	1.03341	0.916818	1.16484	0.59049	0.59049	0.589399
328	TPT1_AS1	0.0485582	1.04976	0.900007	1.22442	0.536337	0.536337	0.536637
329	TRAF3IP2_AS1	0.0676097	1.06995	0.930021	1.23093	0.344429	0.344429	0.342404
330	TRAM2_AS1	-0.125943	0.881665	0.755554	1.02883	0.109792	0.109792	0.11255
331	TRAPPC12_AS1	0.00356451	1.00357	0.909104	1.10785	0.943662	0.943662	0.943614
332	TSC22D1_AS1	0.0828708	1.0864	0.959794	1.22971	0.189908	0.189908	0.186119
333	TTC28_AS1	-0.0777462	0.925199	0.786979	1.0877	0.346327	0.346327	0.348278
334	TTN_AS1	0.0478739	1.04904	0.947271	1.16174	0.357825	0.357825	0.351912
335	UBA6_AS1	-0.0808653	0.922318	0.75897	1.12082	0.416168	0.416168	0.417649
336	UBE2Q1_AS1	-0.0728215	0.929767	0.83914	1.03018	0.164014	0.164014	0.167164
337	UBL7_AS1	-0.00518593	0.994827	0.845681	1.17028	0.950103	0.950103	0.950114
338	UBOX5_AS1	-0.0326806	0.967848	0.868432	1.07864	0.55454	0.55454	0.557008
339	UCKL1_AS1	0.0253152	1.02564	0.914493	1.15029	0.665322	0.665322	0.665276
340	UGDH_AS1	-0.00717507	0.992851	0.850255	1.15936	0.927729	0.927729	0.92776
341	URB1_AS1	-0.0900494	0.913886	0.782838	1.06687	0.254167	0.254167	0.253114
342	USP27X_AS1	0.0233054	1.02358	0.900788	1.16311	0.720762	0.720762	0.720471
343	WAC_AS1	-0.063799	0.938194	0.794907	1.10731	0.45055	0.45055	0.454871
344	WDFY3_AS2	0.0223016	1.02255	0.885223	1.18119	0.761824	0.761824	0.761637
345	WEE2_AS1	-0.0996832	0.905124	0.798088	1.02652	0.120564	0.120564	0.123736
346	WNT5A_AS1	0.038153	1.03889	0.947478	1.13912	0.416854	0.416854	0.414154
347	WWTR1_AS1	-0.0576571	0.943974	0.819985	1.08671	0.422246	0.422246	0.425181
348	YEATS2_AS1	0.0394995	1.04029	0.937259	1.15465	0.457908	0.457908	0.452757
349	ZBED3_AS1	-0.120378	0.886585	0.775994	1.01294	0.0765854	0.0765854	0.07694
350	ZBTB11_AS1	-0.00510106	0.994912	0.83205	1.18965	0.955399	0.955399	0.955407
351	ZBTB40_IT1	-0.0108704	0.989188	0.879097	1.11307	0.856703	0.856703	0.856683
352	ZDHHC20_IT1	0.0664915	1.06875	0.965878	1.18258	0.197871	0.197871	0.194193
353	ZEB1_AS1	-0.0196684	0.980524	0.850746	1.1301	0.785987	0.785987	0.785978
354	ZNF213_AS1	-0.101006	0.903928	0.778188	1.04999	0.186266	0.186266	0.188347
355	ZNF32_AS1	-0.0668387	0.935346	0.83836	1.04355	0.231425	0.231425	0.235496
356	ZNF32_AS2	-0.0505115	0.950743	0.83923	1.07707	0.427465	0.427465	0.428904
357	ZNF337_AS1	-0.0485612	0.952599	0.82016	1.10642	0.524896	0.524896	0.525353
358	ZNF346_IT1	-0.0821851	0.921101	0.819078	1.03583	0.170013	0.170013	0.174882
359	ZNF436_AS1	-0.0467906	0.954287	0.844584	1.07824	0.452675	0.452675	0.45349
360	ZNF674_AS1	-0.017417	0.982734	0.858161	1.12539	0.801161	0.801161	0.801266
361	ZSWIM8_AS1	0.00118268	1.00118	0.902804	1.11028	0.98212	0.98212	0.982119

## Sheet: p.value
symbol	METTL3	METTL14	METTL16	WTAP	KIAA1429	RBM15	RBM15B	ZC3H13	FTO	ALKBH5	YTHDC1	YTHDC2	IGF2BP1	IGF2BP2	IGF2BP3	YTHDF1	YTHDF2	YTHDF3	HNRNPC	HNRNPA2B1	RBMX
A1BG_AS1	8.6214e-12	5.66471e-14	2.62613e-11	9.27438e-13	2.01675e-14	1.97145e-12	5.59201e-16	2.52375e-07	1.88335e-18	2.63313e-17	3.05536e-13	2.95779e-10	0.0295196	0.419762	0.00631329	9.04664e-16	2.75989e-11	2.42542e-16	1.81996e-07	8.84372e-11	2.35203e-05
A2M_AS1	8.77364e-15	3.49331e-19	1.33911e-29	7.41834e-12	3.12315e-13	2.22822e-12	2.15288e-16	6.11677e-13	6.35023e-25	1.82674e-19	1.81505e-23	1.64226e-08	1.59923e-09	2.38111e-07	2.74112e-05	3.70153e-18	1.6522e-13	5.22935e-17	3.38304e-16	7.292e-15	2.0093e-22
A2ML1_AS1	0.0313284	0.744459	0.0417607	0.0451174	0.538409	0.606775	0.803184	0.620507	0.591383	0.475106	0.377702	0.538472	0.0202173	0.230402	0.0620898	0.0114647	0.297967	0.34963	0.0603279	0.177787	0.0659126
A2ML1_AS2	2.57137e-05	0.0222677	0.00291682	0.24654	0.312441	0.0231323	0.00654566	6.93823e-05	0.339047	0.000974593	0.000935716	0.00328083	0.0768325	0.0254052	0.237101	0.0237403	0.0929046	0.006235	0.0123018	0.000965932	0.00628457
AA06	0.331443	0.438256	0.861794	0.609803	0.764854	0.165963	0.838553	0.958939	0.880577	0.933662	0.175551	0.318823	0.333893	0.660687	0.341077	0.819568	0.286574	0.520353	0.293559	0.35301	0.118607
AADACL2_AS1	0.054533	0.043097	0.458919	0.599607	0.0268937	0.0442994	0.0210305	0.0454896	0.13018	0.0111814	0.00124283	0.40436	0.0728738	0.893492	0.491088	0.0283379	0.044756	0.0864078	0.325926	0.0232263	0.91752
AATBC	3.25452e-14	2.1936e-20	3.95618e-19	1.21107e-09	5.776e-16	1.1637e-30	9.05553e-32	2.0493e-19	1.90391e-19	5.80346e-27	5.20609e-25	4.85062e-21	0.00013317	0.000139117	1.60532e-08	1.74938e-26	7.09596e-16	7.11948e-16	8.04471e-06	2.03124e-26	1.94266e-08
ABALON	1.11295e-18	3.34461e-21	3.97839e-35	1.73103e-18	4.12759e-21	6.88964e-23	1.32195e-31	1.36144e-15	1.54841e-25	3.95421e-27	9.46888e-26	4.35715e-16	4.74355e-19	4.37099e-12	2.35379e-10	6.95173e-33	5.01581e-22	2.75936e-25	2.0891e-15	9.91719e-23	1.88268e-18
ABCA9_AS1	0.0117498	0.000152219	9.53502e-06	0.000887881	0.0498592	0.241762	0.10738	0.00270209	0.0268594	0.00161975	0.00241421	0.128106	5.78456e-08	1.9158e-06	0.000856955	0.00579868	0.0310603	0.00522571	0.00542219	0.00352189	0.000881825
ABCC5_AS1	5.39156e-09	3.11006e-06	2.47032e-06	0.000305988	0.000328939	3.4371e-07	5.79491e-09	2.74902e-06	0.000321294	2.19038e-08	3.48266e-11	5.0886e-06	0.0259561	0.000957003	1.82797e-05	1.85558e-06	1.94589e-09	5.0642e-05	0.000334475	2.8565e-11	5.9378e-05
ABHD15_AS1	0.00594216	7.64531e-06	0.000904897	0.0391717	0.00653255	0.000887759	2.67148e-05	1.03327e-06	0.000290354	2.19066e-05	2.07712e-06	5.19468e-06	0.181468	0.00501968	0.0997155	0.000169202	0.000738213	0.000516472	0.216158	4.79893e-06	0.0014585
AC000067.1	0.0114725	0.0275664	0.21867	0.000926583	0.0600506	0.509283	0.0440982	0.103515	0.0346336	0.0599189	0.0783759	0.151353	0.831795	0.614545	0.731761	0.0182184	0.0307527	0.010178	0.00144649	0.0785614	0.0213645
AC000123.2	1.28677e-15	2.58383e-25	2.44772e-26	5.88317e-09	2.38577e-27	2.66962e-30	4.11965e-37	2.63202e-27	5.96769e-29	4.60631e-31	1.24917e-34	1.08175e-38	0.0473285	0.000133895	0.000315914	2.55394e-26	9.13286e-22	7.43822e-22	3.93516e-05	4.0825e-32	9.34327e-10
AC000123.3	2.38382e-07	1.61995e-06	0.000187431	0.00877139	0.0001213	1.86556e-10	3.232e-07	5.77306e-11	0.00170741	8.03826e-08	7.14323e-10	7.33489e-12	0.852851	0.00182815	0.720925	2.08919e-05	1.10701e-06	0.00469705	0.0292266	1.7643e-12	0.00180493
AC000124.1	0.867441	0.91101	0.296469	0.923537	0.718442	0.21868	0.270523	0.903065	0.710433	0.13315	0.0588886	0.743606	0.233937	0.0441699	0.0531813	0.45518	0.856724	0.891569	0.0734905	0.516821	0.208258
AC000403.1	2.46724e-07	1.16115e-13	2.13317e-11	3.43471e-05	7.15828e-19	1.48603e-13	6.1268e-14	1.37629e-08	3.77485e-19	2.11371e-11	2.49556e-15	1.67459e-10	0.119282	0.162379	0.176377	3.36402e-09	2.89201e-10	2.16191e-17	4.23847e-05	2.79121e-08	2.16064e-05
AC002044.1	2.82511e-13	1.30515e-09	2.79027e-08	0.0416323	0.00127892	9.13866e-10	6.0164e-12	1.23508e-19	7.59457e-07	1.27235e-06	2.81824e-17	1.50518e-12	0.0020286	4.18698e-10	0.00696429	1.27084e-05	0.000134194	0.000144177	0.00652062	1.83915e-15	4.08482e-06
AC002044.3	1.107e-14	2.48572e-15	3.81855e-14	1.49806e-05	8.92764e-08	4.84062e-16	6.91726e-15	6.56032e-19	4.58551e-12	2.87444e-12	4.0485e-20	3.29798e-17	0.0177987	5.30966e-09	6.38093e-05	3.57765e-07	8.39579e-10	4.69213e-08	0.00053791	1.62583e-19	2.57912e-08
AC002066.1	0.0595667	0.0132273	0.00752994	0.137274	0.0807444	0.180313	0.100727	0.000975228	0.00502413	0.0263402	0.000572291	0.0199956	0.446078	0.231256	0.623673	0.0335209	0.00114717	0.00398596	0.0657664	0.0474556	0.102743
AC002070.1	0.119142	0.326267	0.187261	0.909173	0.19918	0.258798	0.257847	0.106178	0.533543	0.289269	0.10204	0.0377202	0.445198	0.641115	0.990585	0.919162	0.506357	0.250023	0.496479	0.281749	0.634464
AC002072.1	0.032439	0.0563882	0.190088	0.319477	0.31118	0.0250953	0.103803	0.0393116	0.309514	0.234476	0.242576	0.640469	0.118863	0.0446302	0.0313581	0.121246	0.0690395	0.230522	0.148755	0.0416307	0.15085
AC002306.1	4.57516e-16	4.73724e-09	4.9798e-13	0.00214061	0.000123219	4.70157e-15	7.59329e-12	3.56901e-11	4.09802e-08	3.88933e-10	6.30777e-16	5.34489e-11	1.28618e-06	1.53834e-10	1.94031e-06	2.41682e-11	1.68261e-06	6.20186e-07	4.64436e-05	3.42535e-14	7.75447e-08
AC002331.1	0.845312	0.0282366	0.515887	7.90408e-05	0.038572	0.889854	0.669911	0.279316	0.356402	0.19077	0.243409	0.250098	0.025444	0.269686	0.0510309	0.776459	0.767883	0.11989	0.0919561	0.388166	0.772511
AC002386.1	0.745637	0.303039	0.96653	0.0698414	0.232589	0.625833	0.704365	0.682638	0.584113	0.850172	0.590852	0.772637	0.330772	0.291382	0.195437	0.854989	0.33695	0.875097	0.569969	0.479591	0.249285
AC002401.1	1.11641e-09	2.70923e-07	6.65355e-05	0.000934512	3.93912e-05	5.16318e-06	5.47064e-08	5.66904e-08	0.00142688	1.04905e-05	1.52287e-08	2.46046e-08	0.206601	0.00699796	0.0117349	0.000221546	1.28873e-05	3.74959e-05	0.000276567	1.44488e-08	3.97869e-06
AC002407.1	0.0278781	0.00709382	0.0513952	0.176982	0.0656541	0.044641	0.000714764	0.0408984	0.0979815	0.0230134	0.0108996	0.033622	0.215755	0.0108101	0.65095	0.0387072	0.133258	0.0908512	0.0107555	0.0446992	0.00462361
AC002464.1	NA	NA	NA	NA	NA	NA	NA	NA	NA	NA	NA	NA	NA	NA	NA	NA	NA	NA	NA	NA	NA
AC002480.2	0.243121	0.00820078	0.116437	0.00243646	0.260023	0.0451363	0.403255	0.0066431	0.16283	0.154536	0.0334881	0.402286	2.08595e-05	6.35145e-05	0.00155121	0.0472662	0.0739826	0.00566667	0.767361	0.00840894	0.149947
AC002511.2	1.11785e-05	0.0164865	0.030923	0.094285	0.458572	3.17141e-05	0.0439157	6.46982e-05	0.0164017	0.0127933	0.000689527	2.25988e-05	0.467888	2.89798e-05	5.22682e-06	0.00111751	6.13159e-05	0.634459	0.232879	7.19264e-05	0.00245322
AC002551.1	6.41803e-07	1.10673e-05	2.42044e-06	0.179818	0.000879318	4.92043e-07	3.58663e-08	7.34467e-10	1.88549e-05	1.40357e-07	5.14028e-10	2.32417e-10	0.038359	2.65333e-06	0.0339428	2.81517e-05	0.00806629	0.00031764	0.0352771	1.02895e-06	0.00400756
AC003001.1	NA	NA	NA	NA	NA	NA	NA	NA	NA	NA	NA	NA	NA	NA	NA	NA	NA	NA	NA	NA	NA
AC003005.2	9.76533e-10	2.74123e-06	6.18683e-10	0.00411911	8.50153e-05	4.47326e-11	3.35883e-10	1.16874e-09	8.97127e-07	4.22742e-10	2.27339e-07	9.92844e-08	6.73438e-05	6.00525e-05	2.93489e-06	2.68819e-08	2.93437e-06	1.51992e-07	0.000622344	2.52061e-10	0.000689922
AC003009.1	0.146308	0.762792	0.54812	0.917185	0.917283	0.198218	0.0639903	0.0234362	0.194188	0.297709	0.742832	0.822797	0.0015008	0.151872	0.592168	0.171979	0.0283017	0.383229	0.257898	0.564916	0.154699
AC003092.1	0.31361	0.0233712	0.0156563	5.67007e-05	0.00806043	0.0821098	0.169377	0.0719773	0.00044241	0.000678605	0.068402	0.116721	0.000118902	0.0383187	0.0134594	0.0588098	0.317169	0.00188703	0.16213	0.0199198	0.0709446
AC003092.2	0.0399207	0.0107705	0.00367838	0.108117	0.14081	0.0898268	0.381717	0.0179469	0.0690095	0.00840313	0.0201561	0.19887	0.108349	0.143403	0.0929265	0.146634	0.0754043	0.259137	0.253331	0.0113923	0.0847086
AC003101.1	0.00061177	0.103911	0.181805	0.609297	0.0803679	2.50696e-05	0.000498162	1.37804e-05	0.327112	0.025197	0.000194494	1.06774e-09	0.90137	0.0282498	0.969196	0.0171076	0.239161	0.0568294	0.605277	0.000308999	0.374616
AC003666.1	0.811027	0.591159	0.488618	0.896104	0.588565	0.123696	0.526713	0.893216	0.190537	0.869365	0.972295	0.0763645	0.689364	0.497714	0.222933	0.938051	0.771695	0.713369	0.58914	0.795374	0.964599
AC003681.1	0.00362569	0.0539316	0.152056	0.894989	0.0535868	0.0020191	0.0514896	1.66082e-06	0.413828	0.158463	0.00101927	0.000411464	0.829649	0.000858158	0.646314	0.0484318	0.0379053	0.0967406	0.89694	0.000628739	0.0360376
AC003956.1	4.75698e-22	2.67625e-12	6.16898e-09	2.95456e-05	3.14818e-10	2.04569e-18	3.9044e-09	1.314e-11	8.53479e-10	1.09218e-09	1.04428e-14	2.10017e-22	0.0171466	0.0302195	0.000318655	6.89098e-11	1.18621e-13	2.45015e-10	5.93145e-07	2.62286e-15	5.15332e-10
AC003958.2	0.0906302	0.00107466	0.00740381	0.00948955	0.00327489	0.00466088	0.00762591	0.012705	0.00142245	0.0017232	0.0190176	0.0274854	0.0919988	0.428784	0.956181	0.000972995	0.00514629	0.0101215	0.0092508	0.0371302	0.0915381
AC003973.1	1.60802e-07	0.00400573	0.000697514	0.858385	0.130693	0.00563748	0.000513529	5.31357e-05	0.00726803	0.0140706	8.18948e-05	0.00326411	0.0332135	0.000676638	0.00315959	0.00632576	0.00691958	0.0998164	0.0361211	0.000179534	0.00761441
AC003984.1	0.266056	0.370476	0.59382	0.984878	0.574279	0.789815	0.0472082	0.464043	0.475317	0.0906286	0.0456638	0.509477	0.692887	0.0818025	0.0922917	0.00418724	0.0309782	0.151289	0.336842	0.274779	0.188695
AC003985.1	0.856101	0.692056	0.506655	0.815836	0.973171	0.286809	0.753608	0.244879	0.481022	0.620468	0.247742	0.507054	0.0209078	0.0122175	0.393833	0.841714	0.447349	0.974516	0.714775	0.133271	0.0247023
AC003988.1	0.311254	0.873356	0.337884	0.493312	0.441625	0.0767851	0.654914	0.732606	0.203227	0.362597	0.675248	0.225297	0.219707	0.689383	0.485084	0.694307	0.941785	0.168728	0.762519	0.208843	0.529726
AC004000.1	8.74267e-06	2.67655e-07	1.76827e-06	0.00104396	0.00163877	1.36143e-05	3.04356e-06	1.10503e-12	4.82724e-05	2.05023e-06	2.76149e-11	3.65736e-10	0.575525	0.305426	0.735763	0.000218462	3.79217e-05	0.00488043	0.0102395	3.02061e-10	7.62239e-07
AC004009.1	0.211847	0.327542	0.942426	0.461705	0.275755	0.705744	0.347045	0.752975	0.389734	0.649856	0.921207	0.125361	0.608357	0.354408	0.930315	0.501397	0.580071	0.319605	0.53971	0.590159	0.37811
AC004009.2	0.947783	0.993583	0.625058	0.906946	0.626075	0.558025	0.323736	0.505047	0.766296	0.67442	0.566397	0.176109	0.879379	0.659065	0.363164	0.830484	0.653478	0.749115	0.898931	0.93138	0.95329
AC004009.3	0.7315	0.0835711	0.0525215	0.336022	0.133023	0.102427	0.179582	0.10332	0.992345	0.4788	0.00544188	0.266232	0.950577	0.0339333	0.119572	0.98808	0.00208045	0.167659	0.384031	0.0192046	0.232777
AC004012.1	0.0128614	0.00436668	0.0274745	0.315749	0.568046	0.00646479	0.219396	0.113944	0.412595	0.0217174	0.0036725	0.00603192	0.518085	0.0133998	0.652543	0.459296	0.000214022	0.333071	0.083838	0.000870744	0.0103052
AC004052.1	NA	NA	NA	NA	NA	NA	NA	NA	NA	NA	NA	NA	NA	NA	NA	NA	NA	NA	NA	NA	NA
AC004053.1	0.00369919	0.00804387	4.96695e-05	0.0147598	0.24976	0.00099738	0.0419192	0.00825839	0.0406715	0.0127507	0.00640006	0.0196027	0.0435519	0.0212979	0.764531	0.00128358	0.0416348	0.0286351	0.00859072	0.0110317	0.00269685
AC004054.1	0.00189704	0.00574744	0.00535413	0.560122	0.00803258	0.00884875	0.0163426	0.000333286	0.0725683	0.0253366	0.000301672	0.0208123	0.267929	0.0199503	0.166639	0.185422	0.0906571	0.0373872	0.0265698	0.00324506	0.0280885
AC004063.1	0.169757	0.13126	0.352348	0.922115	0.792112	0.217847	0.492224	0.33534	0.763493	0.182809	0.0443626	0.744413	0.219835	0.0471881	0.120119	0.695187	0.0543232	0.321052	0.266654	0.0635844	0.0791718
AC004069.1	0.00985045	1.68711e-06	0.00279733	0.00346535	0.00263404	0.00034313	0.00685591	0.002062	1.10674e-05	0.00332319	0.000189612	0.00252828	0.0769064	0.0109438	0.0418012	0.0192785	0.00255945	0.00234818	0.000963141	0.00513244	3.06428e-05
AC004158.1	0.000497075	2.87673e-09	7.81723e-09	0.000402045	1.16717e-05	3.34719e-07	6.01504e-11	2.55361e-05	0.000314186	3.41895e-09	1.62525e-10	4.31724e-05	0.0169472	0.00972193	0.00773004	3.7847e-08	0.000125997	1.58857e-06	0.000460332	4.45794e-08	0.000720206
AC004231.2	7.61579e-06	6.6288e-07	3.89136e-08	0.00258134	3.824e-09	6.04739e-06	7.2006e-07	1.51747e-05	4.87835e-07	3.88827e-09	5.30847e-10	6.2629e-09	0.660969	0.583634	0.623103	2.78806e-07	4.29953e-05	3.13683e-07	1.08751e-06	3.9696e-06	9.21012e-06
AC004257.1	2.66922e-06	0.000951151	3.1508e-05	0.0522058	1.54748e-05	1.13645e-05	6.13002e-05	1.59722e-07	0.000156847	0.000296532	8.20869e-09	2.49194e-08	0.0134447	4.87174e-06	0.0836283	0.00201331	0.000401235	7.9761e-05	0.0196127	9.46112e-11	4.655e-05
AC004448.2	0.000528583	0.0400199	0.000809329	0.248485	0.212209	0.000478226	0.0326652	0.00121573	0.0704469	0.000228462	0.000852049	0.00400949	0.113784	0.0544522	0.183509	0.0704946	0.146919	0.00506407	0.0297476	0.00630983	0.0335255
AC004448.5	1.04572e-09	1.61875e-08	3.33436e-12	0.000216446	1.56557e-05	9.38742e-12	3.91713e-07	1.01158e-10	3.18124e-07	1.06829e-10	1.0259e-10	2.63299e-07	0.000533186	0.000482239	0.000108018	1.14398e-08	1.96102e-07	5.69214e-07	4.80112e-06	2.09941e-09	1.89768e-07
AC004470.1	0.955659	0.782607	0.765559	0.814347	0.961852	0.821154	0.333285	0.335933	0.709316	0.511489	0.833535	0.553057	0.515104	0.645625	0.446199	0.833752	0.882262	0.747068	0.700277	0.802098	0.380288
AC004477.1	NA	NA	NA	NA	NA	NA	NA	NA	NA	NA	NA	NA	NA	NA	NA	NA	NA	NA	NA	NA	NA
AC004490.1	1.86956e-09	1.13105e-09	1.27837e-12	1.45956e-05	1.39513e-08	1.46783e-17	4.0946e-15	1.60768e-07	2.25872e-09	2.68582e-11	1.11607e-09	1.53859e-11	4.51254e-06	0.000229381	6.26686e-07	1.10865e-12	9.7175e-08	4.031e-09	0.013027	4.65119e-12	0.000444635
AC004492.1	5.13574e-05	0.000257416	0.00215601	0.0460824	0.0448571	4.08136e-05	0.000537939	1.94535e-07	0.000842966	0.000369769	6.33769e-07	9.27781e-08	0.267957	0.0169125	0.855806	0.00343553	0.000161996	0.13129	0.057553	3.90964e-06	0.00217305
AC004543.1	NA	NA	NA	NA	NA	NA	NA	NA	NA	NA	NA	NA	NA	NA	NA	NA	NA	NA	NA	NA	NA
AC004637.1	2.42833e-05	0.0205251	0.000653159	0.494883	0.000163856	0.00529126	0.000164618	0.000820685	0.0154066	0.0064058	0.000848627	0.00091092	0.871334	0.149422	0.315594	0.0145639	0.418435	0.000251402	0.622037	0.367036	0.687999
AC004687.1	NA	NA	NA	NA	NA	NA	NA	NA	NA	NA	NA	NA	NA	NA	NA	NA	NA	NA	NA	NA	NA
AC004691.1	9.21993e-05	1.36629e-05	0.000105763	0.000275489	1.79588e-05	4.25029e-07	3.52717e-06	1.99015e-05	5.95363e-05	8.63567e-06	3.98484e-08	4.75812e-08	0.578363	0.0172106	0.00588496	0.000257415	6.96594e-05	5.19946e-06	0.394923	2.09693e-07	0.0370288
AC004816.1	0.27957	0.171997	0.104049	0.307525	0.162952	0.000135307	0.137012	0.000570865	0.193988	0.312755	0.00677421	0.00479364	0.261304	0.0271829	0.628691	0.255658	0.220739	0.124726	0.618262	0.0118184	0.805825
AC004832.1	0.0601681	0.432981	0.583262	0.874687	0.302193	0.0452216	0.0286112	0.000503333	0.154637	0.210013	0.00275585	9.05456e-05	0.938176	0.842123	0.591756	0.333699	0.166585	0.351807	0.658738	0.00088344	0.0754196
AC004837.3	NA	NA	NA	NA	NA	NA	NA	NA	NA	NA	NA	NA	NA	NA	NA	NA	NA	NA	NA	NA	NA
AC004837.4	0.0421399	0.745463	0.0428687	0.0545034	0.110996	0.0600416	0.040672	0.342674	0.0169397	0.00307421	0.369786	0.0155318	0.00319262	0.565827	0.359342	0.0288455	0.107346	0.207964	0.6377	0.0230936	0.270853
AC004846.1	5.8114e-07	1.16848e-06	3.79659e-05	0.000351969	9.31741e-08	1.92425e-07	1.416e-08	1.14945e-09	0.00012339	5.7782e-06	1.0057e-06	1.83968e-08	0.0518431	0.00639017	0.0177548	3.21889e-06	3.23876e-05	1.86014e-06	0.268264	1.05992e-05	0.0431883
AC004869.2	0.940998	0.509511	0.92774	0.577257	0.50199	0.879315	0.615993	0.932617	0.669158	0.169043	0.416218	0.787942	0.516771	0.0354967	0.697349	0.33523	0.329993	0.819036	0.919034	0.647327	0.888351
AC004870.3	0.00148711	0.21222	0.213372	0.635709	0.977401	0.00958073	0.319843	0.00430419	0.281546	0.230753	0.0754088	0.0123456	0.192307	0.00171978	0.0908304	0.0958557	0.0782168	0.862289	0.709881	0.00197707	0.0657312
AC004870.4	0.142522	0.537707	0.269909	0.0459871	0.828739	0.171593	0.237053	0.433948	0.559135	0.00373419	0.122045	0.133899	0.0274852	0.594401	0.0510045	0.104929	0.0520862	0.465901	0.0186292	0.00687215	0.0883174
AC004875.1	0.917688	0.982138	0.252992	0.675337	0.369111	0.582322	0.220115	0.597864	0.637746	0.922021	0.744655	0.0493946	0.704116	0.669469	0.333931	0.990128	0.604141	0.370389	0.360072	0.713734	0.386373
AC004895.1	0.060099	0.14567	0.00449863	0.385141	0.138327	0.00385426	0.00332138	0.000787306	0.00110941	0.0137689	0.00785759	4.48924e-05	0.110009	0.0124716	0.0148743	0.00461707	0.101653	0.0194112	0.692099	0.0496708	0.417202
AC004943.1	NA	NA	NA	NA	NA	NA	NA	NA	NA	NA	NA	NA	NA	NA	NA	NA	NA	NA	NA	NA	NA
AC004946.1	NA	NA	NA	NA	NA	NA	NA	NA	NA	NA	NA	NA	NA	NA	NA	NA	NA	NA	NA	NA	NA
AC004947.2	0.0173401	0.000959491	4.20545e-07	3.56408e-06	0.136074	0.00251737	7.47519e-05	5.97337e-05	0.000135856	4.38351e-05	0.000777734	0.00705499	0.00507845	0.00397228	0.000287207	1.48612e-06	0.0120258	0.0573481	0.00642166	1.35067e-05	0.004196
AC004969.1	0.00043823	0.00275435	0.0165671	0.568785	0.121598	0.00357477	0.00546738	0.165558	0.125621	0.00235845	0.00031269	0.0032497	0.162124	0.0857153	0.333659	0.0205745	0.00812843	0.0532778	0.0889035	0.0063858	0.108209
AC004980.7	3.21702e-25	7.23756e-19	1.98031e-24	1.79833e-14	4.38986e-16	5.54365e-29	5.87102e-29	2.85252e-23	3.39975e-20	1.44834e-27	8.99415e-36	1.42135e-23	3.02107e-06	1.07118e-09	5.68725e-08	1.00928e-27	7.55281e-26	5.06117e-16	3.417e-14	1.77366e-30	9.27354e-21
AC004988.1	8.55674e-06	1.09936e-10	0.000679958	9.07552e-11	1.67555e-07	0.000718323	0.00307222	0.0101391	3.06403e-06	2.14869e-06	1.99907e-05	4.55842e-09	0.143299	0.578577	0.0800984	3.36447e-05	0.000247243	8.24575e-09	0.000333205	1.22369e-05	0.000316934
AC005008.2	0.745388	0.759794	0.673872	0.739384	0.672746	0.271494	0.985348	0.0223399	0.568152	0.185932	0.642907	0.987367	0.785973	0.770118	0.779123	0.663934	0.42985	0.0732219	0.631912	0.767332	0.302602
AC005009.1	0.106754	0.840883	0.434715	0.610751	0.260732	0.902086	0.862687	0.0892112	0.349678	0.948279	0.187972	0.910276	0.0948676	0.0610118	0.839348	0.398713	0.894514	0.740466	0.804541	0.234907	0.0360892
AC005019.2	0.000191477	0.00262231	9.43706e-05	2.70202e-05	0.00798575	0.000560884	0.000106215	0.00153096	0.0013933	0.000512926	1.98525e-05	0.00419004	0.691112	0.0239047	0.397081	0.000443574	7.24575e-05	0.00724352	8.97308e-12	0.00420157	1.44702e-11
AC005034.2	0.618183	0.711876	0.455043	0.518169	0.580717	0.606461	0.863566	0.714943	0.787429	0.668174	0.632067	0.34191	0.289743	0.286161	0.631117	0.486009	0.897273	0.190672	0.764691	0.631266	0.903253
AC005037.1	0.0694034	0.0373361	0.474655	0.163281	0.355917	0.36944	0.336515	0.031858	0.712964	0.336762	0.142102	0.163838	0.340868	0.618972	0.565562	0.0754775	0.258927	0.214024	0.368656	0.041228	0.212183
AC005042.1	0.588147	0.280364	0.39643	0.0659137	0.873659	0.173529	0.332575	0.575995	0.618551	0.485398	0.782617	0.282195	0.106987	0.86075	0.697854	0.31944	0.387128	0.0688331	0.0753992	0.36633	0.258224
AC005052.1	1.25131e-10	5.06682e-15	6.21799e-09	0.000971634	1.324e-10	1.19498e-12	9.08522e-10	3.52551e-09	3.19072e-08	5.72614e-12	1.17875e-17	2.84942e-11	0.684137	0.143648	0.769538	6.48181e-07	5.88848e-14	3.33269e-07	1.56941e-07	4.64371e-11	2.29905e-12
AC005071.2	1.35921e-06	1.37048e-07	1.41088e-07	0.255841	0.0006617	1.12069e-08	5.7335e-07	2.93127e-07	2.09358e-06	7.39651e-07	1.31545e-07	7.04244e-08	0.139243	0.0218309	0.430211	2.50425e-05	0.00386169	0.000134818	0.0742002	1.48561e-06	0.00203666
AC005082.1	0.394119	0.851346	0.0527182	0.327037	0.448424	0.0629092	0.731263	0.872341	0.201179	0.291187	0.918168	0.228788	0.132998	0.212623	0.00782896	0.687574	0.543592	0.372726	0.733953	0.0736704	0.837632
AC005083.1	0.00553568	0.00333875	0.0706926	0.0101202	0.394164	0.724465	0.145408	0.00239497	2.20862e-05	0.0289305	0.000521327	0.240319	0.222053	0.373826	0.334329	0.00310509	0.00375045	0.415302	9.09626e-05	0.00642435	0.000209157
AC005086.2	6.47063e-08	1.15012e-06	8.18611e-07	0.00304	2.45696e-05	2.66404e-06	9.73327e-06	1.61976e-08	0.000108871	0.000501805	6.99132e-08	5.1888e-08	0.0151162	0.000935374	0.0115631	0.00332416	8.18604e-05	2.85339e-05	0.0231252	2.09736e-07	0.00012784
AC005224.2	9.06346e-26	3.17213e-15	1.85671e-21	2.50858e-14	8.98417e-14	2.40638e-22	1.4468e-17	1.89541e-13	1.42703e-14	7.29998e-26	3.72763e-22	9.52749e-19	0.000147695	4.31396e-06	0.00280577	6.73749e-19	6.32622e-21	3.91416e-14	7.57767e-16	3.1536e-24	7.00898e-17
AC005229.5	0.0682299	0.405791	0.357274	0.112034	0.866513	0.056867	0.0105067	0.293341	0.248424	0.0929496	0.0041126	0.0189755	0.0838458	0.216444	0.625466	0.0338225	0.271069	0.220455	0.00243457	0.0381946	0.00091515
AC005253.2	7.40155e-35	5.56887e-19	1.1925e-22	7.32175e-13	4.39846e-19	2.01882e-31	1.64603e-21	2.36267e-15	2.88923e-19	5.09495e-22	4.25686e-26	1.42712e-30	4.42873e-06	1.74068e-05	3.82796e-10	4.83511e-23	6.52927e-20	7.13431e-22	2.94799e-12	6.65215e-28	2.6366e-14
AC005256.1	0.779954	0.171452	0.814989	0.250861	0.636087	0.103848	0.0462865	0.7277	0.0639404	0.000599567	0.0347773	0.0229506	0.000308758	0.584724	0.208701	0.213194	0.248587	0.387205	0.308965	0.0607934	0.317668
AC005262.2	NA	NA	NA	NA	NA	NA	NA	NA	NA	NA	NA	NA	NA	NA	NA	NA	NA	NA	NA	NA	NA
AC005281.1	1.2163e-08	0.000239855	0.000127761	0.0320354	0.000340071	0.000725375	0.000713364	1.23856e-07	9.60556e-05	9.51349e-05	2.18626e-06	8.76992e-05	0.0109877	0.0127642	0.0651935	0.0147639	0.000280376	1.76552e-05	8.36368e-05	3.59146e-08	1.99095e-05
AC005288.1	2.99862e-06	1.60625e-05	2.54533e-08	0.0280418	0.000111646	1.22994e-06	0.00030562	1.89985e-06	8.40585e-06	0.00232424	7.35857e-06	1.40115e-05	0.00268823	0.011261	0.000225425	0.00171142	0.00223197	0.00255862	0.269017	0.000192206	0.0104544
AC005304.1	0.166704	0.154833	0.0820361	0.469062	0.482133	0.0459712	0.353904	0.000612297	0.23838	0.0663876	0.0335021	0.000161196	0.56835	0.0255589	0.328488	0.536098	0.483469	0.67206	0.353033	0.0577797	0.209146
AC005307.1	0.0213388	0.222099	0.049666	0.00752939	0.32578	0.0390541	0.00697609	0.00183239	0.00271646	0.0358996	0.0160385	0.179822	0.0103561	0.0224734	0.0803865	0.000409336	0.0404815	0.125755	0.012423	0.0077672	0.000104922
AC005339.1	NA	NA	NA	NA	NA	NA	NA	NA	NA	NA	NA	NA	NA	NA	NA	NA	NA	NA	NA	NA	NA
AC005355.1	0.00460542	0.00145525	0.00761708	0.0281031	0.00296449	0.00142118	0.0166286	0.00224101	0.000373242	0.00415742	0.00158925	0.0384163	2.75751e-05	0.0792892	4.2144e-05	0.00116347	0.0173227	9.68212e-05	0.0514794	0.000971804	0.0166017
AC005355.2	0.0200619	0.0375541	0.000670219	0.0745169	0.0134914	0.124954	0.552599	0.693845	0.00158997	0.0257776	0.0971654	0.0206671	0.122879	0.333885	0.0196935	0.0189581	0.232123	0.00233011	0.0380573	0.219249	0.0617856
AC005387.2	1.99554e-17	4.69622e-11	9.55928e-12	1.36106e-05	6.6672e-08	7.84079e-18	9.19184e-12	1.38526e-12	1.49966e-10	1.8181e-09	3.36573e-15	7.45691e-20	0.00449236	3.37672e-05	0.000670839	4.12074e-10	1.79299e-08	2.47335e-08	0.00186525	4.08755e-16	7.0543e-07
AC005394.1	0.0192805	0.0100037	0.00982502	0.0250663	0.0857554	0.00734938	0.0097438	7.67713e-06	0.0641679	0.385019	0.0139754	0.00321392	0.0641746	0.0281296	0.0718341	0.00174921	0.0687519	0.0344253	0.419276	0.000446855	0.0382191
AC005480.1	0.00035338	0.139839	0.0323265	6.25454e-05	0.305484	0.00336397	0.00343851	0.36614	0.20766	9.37758e-05	0.00559088	0.0253199	0.54858	0.315208	0.731559	8.76426e-05	0.000354377	0.0439835	1.52593e-11	0.0848727	9.22945e-09
AC005498.1	NA	NA	NA	NA	NA	NA	NA	NA	NA	NA	NA	NA	NA	NA	NA	NA	NA	NA	NA	NA	NA
AC005498.3	0.00846237	0.00429671	0.0557982	6.19899e-05	0.353268	0.0921552	0.0093881	0.680222	0.34115	0.00572194	0.000476433	0.397027	0.290066	0.55587	0.597893	0.00164591	0.0151498	0.0197514	6.57293e-07	0.022445	0.00029748
AC005523.2	NA	NA	NA	NA	NA	NA	NA	NA	NA	NA	NA	NA	NA	NA	NA	NA	NA	NA	NA	NA	NA
AC005538.1	0.0909273	0.067647	0.306692	0.0917494	0.23882	0.105038	0.193023	0.0108388	0.0397802	0.327435	0.0425042	0.287951	0.944417	0.119224	0.549474	0.211563	0.0555285	0.0339156	0.0349692	0.0196699	0.0181091
AC005538.3	NA	NA	NA	NA	NA	NA	NA	NA	NA	NA	NA	NA	NA	NA	NA	NA	NA	NA	NA	NA	NA
AC005540.1	NA	NA	NA	NA	NA	NA	NA	NA	NA	NA	NA	NA	NA	NA	NA	NA	NA	NA	NA	NA	NA
AC005549.1	0.940634	0.863599	0.929302	0.321052	0.788184	0.631757	0.759119	0.880772	0.722298	0.912214	0.920272	0.971804	0.842806	0.751159	0.534661	0.600767	0.828395	0.476876	0.803663	0.809812	0.914193
AC005562.1	1.61426e-22	8.79991e-29	5.36144e-49	5.77805e-24	1.31589e-22	9.39454e-27	5.76447e-33	1.30261e-16	2.1091e-34	3.30137e-38	3.73489e-33	8.34139e-16	3.97357e-15	6.75007e-05	7.9916e-10	1.36446e-32	2.14781e-30	5.68638e-28	3.96319e-30	1.87429e-26	8.9234e-28
AC005592.1	0.000641758	0.00012064	2.82066e-05	0.000124845	4.06564e-05	0.000135849	0.000155302	7.2374e-08	1.13371e-05	0.00144347	1.02042e-05	1.80043e-07	0.0219799	2.67557e-10	0.00541888	0.000554712	5.42634e-05	2.43333e-05	0.000247635	6.97984e-08	1.19051e-08
AC005592.2	0.000696821	0.00179391	0.00347481	0.00118818	9.10132e-07	0.00673715	7.69166e-06	7.15011e-05	1.45926e-05	0.000636505	3.37195e-05	0.00292387	0.00869206	2.98311e-08	0.456709	0.00193033	0.011031	1.7577e-06	8.5526e-07	0.000575659	3.44553e-08
AC005597.1	0.256097	0.533309	0.120713	0.300952	0.943607	0.571639	0.692936	0.39002	0.949268	0.695612	0.273127	0.413577	0.836304	0.0272139	0.0598771	0.26962	0.730687	0.658193	0.906447	0.262413	0.205224
AC005599.1	0.722404	0.0296497	0.0695522	0.0694178	0.00671117	0.0018262	0.0317229	0.064295	0.0193353	0.194119	0.0179317	0.000875609	0.40773	0.256908	0.426005	0.0665717	0.140582	0.0238066	0.450381	0.0289261	0.285262
AC005609.2	0.606096	0.94967	0.63518	0.903781	0.963393	0.860729	0.421583	0.879409	0.239627	0.656927	0.862911	0.608042	0.222236	0.813989	0.881328	0.505294	0.605867	0.995773	0.279342	0.863674	0.130359
AC005614.3	0.00969393	0.00073329	4.39237e-09	0.0120393	0.00762273	0.00750323	2.19987e-05	6.87496e-05	2.40011e-05	0.000419112	0.000346446	0.0169025	5.81643e-12	0.0202573	9.11693e-05	2.6994e-06	0.0288229	0.000402743	0.000849401	0.000269702	1.40151e-05
AC005616.1	0.0846682	0.0110637	0.0922068	0.0102493	0.112882	0.022005	0.0122061	0.00135716	0.0743675	0.0768975	0.0441992	0.023532	0.00750806	0.0242454	0.0732336	0.00651868	0.0399409	0.00768853	0.323284	0.00646829	0.119063
AC005625.1	2.97681e-10	6.50197e-10	5.67015e-09	4.89962e-06	3.46773e-06	1.58086e-12	5.78728e-10	0.000172736	2.91809e-07	3.9584e-08	2.50325e-12	1.59675e-10	0.00332145	0.290754	0.00475463	6.85625e-08	5.82479e-10	1.57718e-07	3.88012e-05	5.35884e-12	8.39716e-07
AC005703.2	0.376069	0.432429	0.000468469	0.0793055	0.425661	0.232328	0.0328083	0.166917	0.0758304	0.0773826	0.402279	0.266083	0.083075	0.095747	0.0128617	0.00944186	0.0229371	0.122381	0.0627818	0.295932	0.000322049
AC005703.3	0.0664055	0.953022	0.19629	0.667165	0.440416	0.232973	0.0354846	0.267326	0.021421	0.00157564	0.27738	0.0742535	0.977024	0.0996534	0.794989	0.00603128	0.187575	0.191516	0.143391	0.181351	0.0157536
AC005722.4	0.0369315	0.0629912	0.001384	0.101535	0.160413	0.0193291	0.084568	0.103876	0.291526	0.00479309	0.0428308	0.0150183	0.0155049	0.519531	0.0604164	0.0573136	0.00443564	0.560433	0.0954231	0.00515678	0.00350408
AC005725.1	0.820926	0.414125	0.0521631	0.775944	0.433684	0.298999	0.0455169	0.240257	0.0222326	0.490666	0.30439	0.661472	0.0671557	0.405824	0.168403	0.0199726	0.734997	0.406733	0.65346	0.621976	0.64547
AC005730.2	0.316723	0.611263	0.376352	0.464779	0.629558	0.772653	0.176643	0.343172	0.924489	0.0477376	0.508908	0.343679	0.944329	0.334041	0.361304	0.184178	0.564977	0.33566	0.537357	0.906138	0.529284
AC005740.3	5.64791e-09	1.48695e-07	7.913e-06	0.000277105	5.44323e-05	1.71693e-12	5.78736e-10	1.92948e-08	7.75167e-08	8.05262e-09	5.2893e-12	3.64265e-07	0.135856	3.35418e-05	0.0588053	1.23956e-08	2.64983e-08	1.94457e-06	3.57808e-06	3.40751e-09	7.19517e-08
AC005740.4	0.00569945	0.121789	0.0528033	9.1675e-05	0.0916637	0.000224756	0.000231363	0.962509	0.440068	0.00351589	0.00835513	0.0592083	0.666104	0.813303	0.0952631	0.0043958	0.00889336	0.0146612	3.56824e-05	0.000698575	5.12286e-06
AC005740.5	0.00119617	0.000184511	0.00106536	0.162028	0.032954	2.22188e-06	0.00644123	4.28196e-11	0.0124254	0.000645466	2.05711e-07	5.69472e-10	0.0545223	0.00169817	0.0301502	0.0207877	0.000926655	0.438712	0.353354	1.84002e-08	0.000757407
AC005753.1	1.13562e-08	3.43564e-05	0.000356309	0.0112569	2.7483e-07	1.84917e-11	7.42021e-09	4.18305e-09	0.00175475	1.95206e-06	4.1257e-12	5.67816e-13	0.624139	7.83022e-06	0.0227598	3.07564e-07	9.75573e-06	5.2876e-05	0.00759765	1.47728e-09	2.46541e-05
AC005772.2	0.459197	0.0715539	0.0152998	0.273412	0.581075	0.395328	0.0429324	0.15604	0.134139	0.00780908	0.092058	0.501848	0.148453	0.07045	0.484221	0.306615	0.0264527	0.239676	0.179678	0.0324961	0.283969
AC005785.2	3.71353e-20	1.01186e-13	4.1656e-13	0.000269517	3.09946e-06	3.37736e-18	1.5678e-13	3.30785e-28	1.00523e-08	1.00937e-12	8.60439e-27	9.97074e-20	0.000114361	7.52226e-08	0.00106863	5.87777e-12	6.69615e-14	7.8075e-07	2.95173e-06	2.8655e-26	1.27616e-12
AC005786.3	0.000258958	0.676992	0.0517519	0.000681985	0.201152	0.0137291	0.0253653	0.862365	0.867936	0.0235337	0.113435	0.0907819	0.0599237	0.137264	0.935246	0.000955164	0.0254257	0.606955	1.66768e-07	0.0491035	4.14202e-06
AC005828.1	0.384056	0.289491	0.0368825	0.950613	0.13985	0.00831808	0.0489822	0.0642385	0.133785	0.117452	0.12224	0.00420841	0.0118407	0.00516842	0.313789	0.0619949	0.294977	0.288703	0.276867	0.484248	0.724213
AC005838.2	NA	NA	NA	NA	NA	NA	NA	NA	NA	NA	NA	NA	NA	NA	NA	NA	NA	NA	NA	NA	NA
AC005863.1	0.123821	0.32318	0.00287491	0.249425	0.00265459	0.256871	0.0222947	6.39418e-05	0.000243496	0.539724	0.022771	0.690494	7.0403e-06	0.000191122	0.0522953	0.00231003	0.117532	0.00181601	0.0161692	0.222171	0.0222696
AC005884.1	7.13403e-06	0.000710503	0.00123751	2.76273e-06	0.0412619	0.000996885	1.40853e-05	0.00202168	0.00343526	0.000107576	6.51036e-07	0.000539415	0.532061	0.0619554	0.191895	2.31259e-06	0.000517878	0.00642718	1.74901e-13	0.00193955	1.9927e-13
AC005901.1	0.37205	0.754254	0.594047	0.83781	0.747067	0.648352	0.990909	0.528947	0.792313	0.568004	0.69656	0.563969	0.0334412	0.0342288	0.614752	0.766486	0.632403	0.807986	0.429492	0.891687	0.973428
AC005915.1	0.0141287	0.598189	0.901941	0.812874	0.66143	0.36038	0.2658	0.796335	0.868754	0.12421	0.156391	0.0741358	0.557915	0.0118913	0.845073	0.566956	0.568675	0.818675	0.0230482	0.519194	0.0504314
AC006007.1	0.169171	0.429436	0.367662	0.586827	0.959705	0.514823	0.596928	0.935317	0.323799	0.14449	0.913368	0.636567	0.0529836	0.545319	0.762015	0.339464	0.341999	0.785447	0.969541	0.239121	0.591049
AC006019.1	0.349004	0.275614	0.336781	0.0927673	0.401521	0.407015	0.288989	0.00138137	0.0320388	0.895253	0.0288345	0.00928054	0.931256	0.899422	0.0882238	0.821674	0.33445	0.37171	0.267596	0.43803	0.211434
AC006019.3	0.722042	0.501317	0.805329	0.0136708	0.502657	0.303274	0.585773	0.0134765	0.652077	0.14918	0.54001	0.0506848	0.97255	0.139525	0.0169899	0.245069	0.446289	0.584882	0.107225	0.118735	0.947463
AC006037.2	0.862847	0.187557	0.981052	0.534287	0.346485	0.594074	0.572641	0.643484	0.606088	0.582956	0.719553	0.455186	0.021331	0.36071	0.876595	0.518262	0.836652	0.527699	0.520481	0.68644	0.827526
AC006041.1	0.0836121	0.0109747	0.0519038	0.0710404	0.741729	0.681253	0.149141	0.000393255	0.0100834	0.03982	0.43884	0.0774047	0.323488	0.00323491	0.536985	0.12176	0.249101	0.105872	0.397339	0.144033	0.215837
AC006076.1	0.000224976	0.0321595	0.181199	0.0504756	0.165496	0.231335	0.0521783	0.259972	0.0464323	0.0224282	0.0118399	0.240197	0.517505	0.559817	0.543099	0.0134266	0.0814807	0.0236343	0.0102675	0.184051	0.239928
AC006130.1	0.00936106	0.0179779	0.0567289	0.254773	0.320636	0.00110245	0.00463827	0.00232329	0.0162583	0.000943896	0.00176719	0.000334752	0.338946	0.17894	0.057264	0.00385869	0.138335	0.00330207	0.426955	0.00651084	0.146619
AC006130.3	0.0195502	0.192274	0.263881	0.727244	0.00504164	0.0343517	0.0759098	0.0034084	0.220751	0.122405	0.0306096	0.0492134	0.065633	0.0748547	0.42224	0.336102	0.45792	0.0751419	0.652797	0.0636163	0.100065
AC006150.1	0.110756	0.412651	0.0374866	0.147291	0.550877	0.993949	0.877844	0.469304	0.967299	0.665671	0.935389	0.569294	0.00439348	0.349138	0.330467	0.594487	0.0577145	0.696063	0.0139539	0.836046	0.0746812
AC006272.1	2.00116e-14	2.34036e-17	3.94412e-13	6.97577e-06	1.35462e-10	1.39065e-17	2.06735e-13	1.11341e-15	1.36587e-17	2.51355e-15	4.3619e-18	1.85975e-19	0.0475538	0.0234125	0.000539655	5.08951e-12	8.07109e-13	3.29562e-12	2.03078e-07	2.90955e-14	1.50528e-10
AC006288.1	NA	NA	NA	NA	NA	NA	NA	NA	NA	NA	NA	NA	NA	NA	NA	NA	NA	NA	NA	NA	NA
AC006296.1	0.364404	0.98391	0.111628	0.253991	0.08073	0.290758	0.482761	0.242567	0.471762	0.297022	0.442679	0.066522	0.0381398	0.0468714	0.223325	0.777995	0.907825	0.0292168	0.633079	0.292737	0.740071
AC006296.2	0.0575	0.223956	0.0688513	0.0516459	0.602135	0.229028	0.081089	0.00310313	0.136122	0.109646	0.154495	0.120351	0.0620175	0.22616	0.114469	0.322619	0.674758	0.920019	0.127702	0.108268	0.120413
AC006369.2	0.023102	6.40124e-06	0.0139682	1.14605e-05	9.07361e-06	0.0122821	0.0269982	0.537031	0.00118977	0.000322009	0.00261	0.0042595	0.786186	0.448646	0.0605104	0.101949	0.00123671	2.24943e-05	0.0317742	0.001951	0.0627555
AC006372.4	0.000871146	0.0398478	2.44998e-06	0.021954	0.0143907	2.21845e-05	0.00807538	0.341265	0.0156993	3.30218e-05	0.0283398	0.000321234	0.145375	0.235034	0.00552421	0.00770807	0.0712131	0.00313382	0.0670886	0.000955715	0.0213425
AC006427.2	0.0068212	0.0611983	0.0808558	0.813144	0.435585	0.0191184	0.186969	0.0424711	0.128767	0.147167	0.00367635	0.000390422	0.891463	0.480532	0.250386	0.764088	0.468243	0.0670179	0.475165	0.00301662	0.642283
AC006449.2	NA	NA	NA	NA	NA	NA	NA	NA	NA	NA	NA	NA	NA	NA	NA	NA	NA	NA	NA	NA	NA
AC006452.2	NA	NA	NA	NA	NA	NA	NA	NA	NA	NA	NA	NA	NA	NA	NA	NA	NA	NA	NA	NA	NA
AC006460.2	1.36988e-09	3.37404e-11	1.3311e-10	0.00137055	1.1138e-10	1.23451e-13	1.09569e-10	6.59548e-11	2.4547e-06	5.09069e-09	5.19996e-15	3.87194e-11	0.00960596	2.15022e-06	0.0735589	8.29257e-05	7.80842e-09	4.39137e-09	0.000713035	1.24589e-12	1.33575e-06
AC006478.1	0.182041	0.134697	0.446904	0.366412	0.803942	0.710405	0.307614	0.690466	0.158071	0.037017	0.194105	0.55897	0.346863	0.157562	0.364125	0.233104	0.213248	0.151851	0.46385	0.147112	0.577294
AC006482.1	0.211898	0.975214	0.173647	0.543132	0.641035	0.511034	0.0547554	0.23341	0.487965	0.015109	0.560413	0.278672	0.534973	0.175286	0.908126	0.0992082	0.401969	0.0514487	0.386609	0.468605	0.400516
AC006487.1	0.591829	0.602064	0.760613	0.0145543	0.456221	0.324826	0.6961	0.73784	0.919654	0.551782	0.391584	0.101449	0.0598162	0.480825	0.562479	0.185147	0.511982	0.245299	0.48195	0.147678	0.721462
AC006538.1	6.40183e-07	3.73602e-07	1.56705e-09	0.000152456	2.16556e-08	2.45905e-10	3.84086e-10	1.4549e-08	3.34859e-09	1.52477e-10	3.05483e-11	7.48867e-08	0.0011023	0.0484961	0.70191	2.94344e-10	3.85986e-05	9.49516e-06	1.50409e-05	5.75294e-09	9.45109e-06
AC006538.4	0.585563	0.026955	0.035861	0.121062	0.000726095	0.0776185	0.0202637	0.295062	0.0151974	0.0580386	0.0689759	0.266825	0.13773	0.0758802	0.537288	0.0119103	0.15193	0.042008	0.261371	0.556108	0.224552
AC006557.1	3.53079e-06	1.98284e-07	1.51502e-05	0.00969265	1.95155e-05	3.94936e-08	1.10741e-05	0.000325323	4.31091e-05	0.00125552	8.36495e-05	1.04685e-07	1.53356e-05	0.0147535	0.0157252	5.88312e-05	0.00559096	0.000317145	0.000422512	3.45845e-06	0.000738137
AC006840.1	0.326105	0.0206745	0.0599092	0.986739	0.0689897	0.00169096	0.0120572	9.3515e-05	0.151542	0.170641	0.00106203	0.0131509	0.172992	0.0197149	0.507943	0.236375	0.0363236	0.497356	0.770693	0.00789493	0.149337
AC006947.1	0.00623421	0.00128031	0.00235348	0.446921	0.0122296	0.000152615	0.000316636	3.42246e-05	0.0168569	0.00953464	7.95984e-05	0.000108405	0.553701	0.0121408	0.77266	0.00845331	0.250282	0.0650199	0.822488	0.00192448	0.135631
AC006994.1	0.00546765	1.45889e-05	5.22653e-05	0.0819925	0.0366876	4.67544e-05	0.00106411	3.11685e-06	0.00140409	0.00204243	3.15419e-05	2.12462e-07	0.026962	0.00156752	0.0185841	0.0344074	0.0841682	0.0765869	0.602355	2.62258e-05	0.0292321
AC007003.1	0.266565	0.542086	0.707162	0.713687	0.555846	0.891678	0.408194	0.227932	0.745818	0.733089	0.454853	0.623158	0.671802	0.382432	0.753127	0.856171	0.860622	0.675036	0.544782	0.328474	0.356099
AC007009.1	0.25818	0.0959508	0.840183	0.203547	0.884407	0.725114	0.0189723	0.215925	0.32318	0.0124762	0.00862814	0.209776	0.0014538	0.96003	0.0848097	0.0859595	0.00500552	0.509014	0.00196883	0.00523744	8.56244e-05
AC007036.5	NA	NA	NA	NA	NA	NA	NA	NA	NA	NA	NA	NA	NA	NA	NA	NA	NA	NA	NA	NA	NA
AC007040.1	NA	NA	NA	NA	NA	NA	NA	NA	NA	NA	NA	NA	NA	NA	NA	NA	NA	NA	NA	NA	NA
AC007091.1	0.466624	0.166799	0.0400351	0.0137455	0.991677	0.294973	0.0648617	0.0448097	0.187102	0.417028	0.048348	0.313635	4.21926e-05	0.000354011	0.00816247	0.420216	0.0131934	0.264307	0.367589	0.0131984	0.00373467
AC007098.1	0.00662595	0.0457474	0.00337275	0.448891	0.00316837	0.000422691	0.00729432	0.0231708	0.0380905	0.0160055	0.00504416	0.000974483	0.119739	0.220302	0.761601	0.0135281	0.185294	0.0146036	0.386595	0.0104007	0.935125
AC007099.1	0.00344199	3.97791e-05	4.49098e-05	0.0682892	0.0686058	6.61584e-05	3.58075e-06	0.000109542	0.00939197	0.000576738	3.4134e-05	0.000227702	0.353983	0.219501	0.00612315	0.000342894	0.00437754	0.02604	0.103649	5.68952e-06	0.0135899
AC007099.2	0.000856791	0.347235	0.00906212	0.283352	0.786879	0.050605	0.0169145	0.00355304	0.170699	0.116724	0.0330418	0.0470531	0.0390298	0.00235932	0.00542856	0.00765623	0.00857153	0.295871	0.0415002	0.0095393	0.00122456
AC007106.1	0.28408	0.397988	0.283891	0.8878	0.215766	0.00518195	0.68892	0.334408	0.835587	0.265184	0.136549	0.518483	0.249376	0.595598	0.275635	0.874002	0.249723	0.334699	0.593664	0.0712199	0.306618
AC007126.1	0.101158	0.0265908	0.00767385	0.169048	0.596405	0.89828	0.0480209	0.239988	0.539	0.0724023	0.166234	0.251521	0.000212885	0.284105	0.985693	0.0979496	0.128202	0.224378	0.0676683	0.308069	0.0636325
AC007128.1	0.000140617	2.281e-07	5.00917e-09	7.54525e-07	7.16057e-05	7.82695e-08	1.00451e-05	4.35432e-06	7.55898e-05	2.13472e-07	7.47596e-08	0.00226868	1.38474e-09	1.7996e-10	8.5346e-09	2.00184e-08	1.20856e-11	5.01684e-06	6.161e-05	2.15521e-11	3.83041e-07
AC007179.1	0.118475	0.431174	0.60893	0.763063	0.876391	0.831757	0.644185	0.663418	0.369447	0.925766	0.43723	0.459789	0.356212	0.43613	0.0751277	0.146372	0.865473	0.662328	0.910201	0.570096	0.981236
AC007179.2	0.0539392	0.0455222	0.00139247	0.15735	0.0217473	0.129063	0.000578069	0.0185649	0.00352409	0.00466032	0.0303497	0.270451	0.0105809	0.699851	0.149873	0.0400275	0.103885	0.520154	0.296353	0.0293104	0.0842441
AC007216.1	NA	NA	NA	NA	NA	NA	NA	NA	NA	NA	NA	NA	NA	NA	NA	NA	NA	NA	NA	NA	NA
AC007278.2	0.174426	0.00210667	0.0128851	0.00795864	0.00573748	0.000297089	0.00698454	0.00368382	0.00303508	0.00800323	0.00690969	2.17933e-06	0.218439	0.0211612	0.125952	0.198239	0.0268038	0.000776351	0.482159	0.00802729	0.13137
AC007279.1	1.89335e-05	2.85399e-07	2.05522e-11	4.03822e-05	0.000160963	1.33954e-10	1.58468e-09	7.01931e-08	1.53227e-06	4.23079e-07	6.42925e-09	2.85244e-08	0.00780223	0.00115741	1.43736e-05	1.11037e-08	2.53355e-05	2.75019e-05	0.00612702	2.55789e-11	1.7758e-06
AC007285.1	0.102424	0.0532438	0.50184	0.992556	0.0651208	0.100554	0.362588	0.418332	0.932499	0.552585	0.281714	0.641538	0.40618	0.653507	0.0532209	0.168164	0.204711	0.0724301	0.476765	0.155698	0.834001
AC007292.3	1.70266e-16	3.89952e-12	3.78574e-22	4.09276e-06	3.53751e-12	2.21485e-25	4.18322e-21	8.53792e-23	2.92947e-14	1.70758e-18	3.28408e-22	3.68428e-19	0.000634454	1.93215e-06	0.000605996	1.17112e-17	2.24306e-13	1.8496e-11	1.76198e-05	1.78981e-19	1.41438e-09
AC007317.1	0.0109977	0.00423293	0.0378858	0.599209	0.0388872	0.00771401	0.00307297	4.02787e-08	0.00245097	0.0645228	0.000158077	0.00804661	0.021141	0.00463482	0.223002	0.236195	0.00200082	0.0293369	0.204716	0.000426541	0.00242384
AC007319.1	0.0112629	0.00549439	0.04246	0.000160746	0.00104844	0.00300307	0.0750374	0.00153827	0.00139168	0.000940302	0.00155311	0.00461867	0.0400632	0.113229	0.98965	0.0112011	0.0012817	3.61102e-05	0.14769	0.00110837	0.0256254
AC007333.1	0.915302	0.861144	0.71646	0.755629	0.665839	0.905781	0.352008	0.223258	0.270212	0.154493	0.27115	0.884461	0.404012	0.700778	0.876578	0.223035	0.620013	0.392386	0.536904	0.569004	0.432018
AC007347.1	NA	NA	NA	NA	NA	NA	NA	NA	NA	NA	NA	NA	NA	NA	NA	NA	NA	NA	NA	NA	NA
AC007349.4	0.280588	0.811044	0.918548	0.51646	0.933939	0.665235	0.227212	0.149637	0.817724	0.873008	0.636216	0.250686	0.97654	0.291772	0.0352036	0.365221	0.735602	0.379077	0.283907	0.120164	0.561009
AC007365.1	1.04378e-09	1.10413e-07	8.21971e-09	3.76149e-05	1.22443e-06	1.63817e-09	8.98281e-07	2.15067e-06	2.12654e-05	1.47235e-07	3.76377e-08	8.3185e-05	8.72992e-05	2.05955e-05	0.000536262	3.57096e-05	1.48132e-06	4.82911e-08	7.10431e-07	1.40866e-10	5.6408e-06
AC007381.1	0.134086	0.00523523	0.0080865	0.283098	0.0768557	0.00408725	0.0111989	0.0330231	0.0337796	0.0124132	0.000893996	0.00261221	0.929526	0.843134	0.301991	0.559351	0.0168265	0.200963	0.112284	9.97807e-05	0.0376655
AC007383.4	NA	NA	NA	NA	NA	NA	NA	NA	NA	NA	NA	NA	NA	NA	NA	NA	NA	NA	NA	NA	NA
AC007383.6	0.00146983	0.342958	0.0282567	1.78074e-05	0.0236868	4.39957e-06	0.00146927	0.207661	0.150471	0.00795883	0.00575134	0.00133317	0.725024	0.370853	0.455668	6.56822e-06	1.50631e-05	0.00352103	2.72349e-08	0.00460282	1.19401e-05
AC007384.1	NA	NA	NA	NA	NA	NA	NA	NA	NA	NA	NA	NA	NA	NA	NA	NA	NA	NA	NA	NA	NA
AC007387.2	0.0386295	0.418127	0.594955	0.046894	0.878162	0.446995	0.0582015	0.0305472	0.178367	0.213579	0.00458402	0.0520357	0.33619	0.646792	0.011642	0.018999	0.0330817	0.565828	7.05484e-09	0.0659025	8.40355e-08
AC007389.1	4.48938e-06	0.00129511	0.00704255	0.0389141	2.48269e-07	5.02131e-06	0.000205966	0.245991	8.72358e-05	7.06619e-05	0.00426391	0.000997757	0.0205813	0.0398406	0.0504908	0.000226	0.000242626	1.19074e-06	3.39888e-05	0.00816707	0.0126707
AC007389.2	0.100181	0.512155	0.597318	0.11654	0.91087	0.63038	0.879907	0.58899	0.929539	0.437325	0.586371	0.512935	0.408318	0.821192	0.0527193	0.454985	0.566253	0.653679	0.00232847	0.442087	0.028333
AC007389.3	0.00611929	0.00116982	0.00826456	0.40961	0.00529192	0.0138208	0.389862	0.160152	0.702534	0.0125962	0.00400729	0.28164	0.111816	0.0126766	0.0531727	0.764644	0.00586469	0.0363046	0.0389238	0.0011531	0.0135591
AC007391.2	8.2116e-06	1.28773e-05	0.0461344	0.0308674	0.00134594	0.00216537	0.000994999	0.0268443	0.0279967	0.000880797	0.000517348	0.000526037	0.363794	0.0939814	0.000220239	0.00704014	0.0335655	0.00681495	0.0154413	0.000157364	0.0203268
AC007402.1	0.647163	0.288217	0.1273	0.130521	0.14505	0.319634	0.257349	0.92432	0.771489	0.875691	0.112113	0.983218	0.804349	0.295776	0.730978	0.726905	0.0304656	0.259877	0.250209	0.285753	0.575097
AC007403.1	0.797057	0.196442	0.0986186	0.284287	0.400599	0.214463	0.10673	0.0329402	0.0267436	0.521376	0.0963534	0.686797	0.0256421	0.0050518	0.203358	0.116207	0.22937	0.171026	0.296827	0.135086	0.365809
AC007405.4	1.03015e-16	3.695e-15	1.29661e-11	1.88831e-07	1.50837e-07	4.3723e-13	1.55619e-11	9.86282e-10	1.3209e-09	6.75429e-16	2.51325e-20	1.57766e-10	0.0337542	0.00182649	0.0115781	3.05874e-09	1.15768e-18	2.3177e-09	1.00624e-09	2.51485e-17	4.80726e-13
AC007422.1	0.00882488	0.0434069	0.276216	0.0864741	0.0513757	0.0555703	0.33848	0.00164347	0.131097	0.212959	0.0022515	0.00657973	0.232603	0.00045672	0.0382015	0.243279	0.016572	0.213041	0.259538	0.000817875	0.000549279
AC007450.1	0.107267	0.248099	0.745735	0.255144	0.958561	0.168397	0.0569037	0.16704	0.686949	0.390876	0.412202	0.0259016	0.366178	0.0910752	0.584091	0.111103	0.0595337	0.966947	0.862749	0.104718	0.830341
AC007463.2	0.105975	0.988309	0.0574706	0.521977	0.881388	0.0718645	0.234139	0.401097	0.228583	0.131458	0.866035	0.283823	0.372338	0.762402	0.838252	0.461376	0.160849	0.443455	0.550847	0.202396	0.398133
AC007528.1	0.228776	0.0476392	0.0215306	0.738384	0.0574889	0.150694	0.120506	0.0390857	0.104507	0.187912	0.0576486	0.088905	0.00762055	0.0760047	0.00350298	0.294034	0.127875	0.0978019	0.242902	0.00255058	0.0572429
AC007535.1	0.453397	0.307611	0.0454547	0.167656	0.388012	0.482948	0.169629	0.658762	0.19547	0.251047	0.249111	0.98236	0.0136481	0.198645	0.00244639	0.257771	0.218157	0.177607	0.122965	0.281563	0.0544028
AC007557.1	0.541525	0.074564	0.206292	0.454496	0.926608	0.597286	0.302501	0.187272	0.09994	0.0948293	0.128692	0.264867	0.941817	0.880854	0.445128	0.321038	0.205052	0.758276	0.114865	0.365455	0.435286
AC007557.2	0.00265766	0.081597	0.028559	0.500048	0.667833	0.044724	0.00114124	0.0238449	0.078816	0.0491492	0.0325743	0.241831	0.397957	0.115023	0.0517064	0.0121825	0.0190608	0.313557	0.0428005	0.0103635	0.0487736
AC007557.3	8.29635e-06	0.0108239	0.00231691	0.875356	0.0779651	5.19235e-05	0.000905634	4.27812e-06	0.00190307	0.000120913	0.000104989	0.000376021	0.23164	0.00260497	0.0101028	0.00790404	0.00777417	0.0143261	0.320492	6.74927e-06	0.0708798
AC007557.4	0.818535	0.887499	0.523639	0.204537	0.21574	0.735046	0.290814	0.525192	0.832095	0.557422	0.410035	0.740127	0.746737	0.573098	0.690478	0.53197	0.370749	0.875001	0.670127	0.644447	0.626306
AC007563.1	0.0121589	0.159163	0.172109	0.723241	0.822895	0.0279792	0.038976	0.00908888	0.504689	0.115906	0.00600737	0.0278728	0.314213	0.0467485	0.781748	0.593214	0.355646	0.95887	0.124414	0.0175846	0.0792673
AC007563.3	0.0281975	0.0137503	0.0274667	0.912609	0.841638	0.0282467	0.000787568	0.000111889	0.000590847	0.000431484	0.000265325	0.587571	0.00220431	0.0513437	0.0644028	0.0393429	0.000941511	0.187291	0.0389094	5.15981e-05	0.00297781
AC007611.1	0.661032	0.436487	0.838697	0.901539	0.705364	0.465731	0.981804	0.16398	0.301659	0.917213	0.396814	0.545868	0.834287	0.93941	0.500654	0.511321	0.957064	0.944573	0.227778	0.592339	0.383009
AC007620.3	NA	NA	NA	NA	NA	NA	NA	NA	NA	NA	NA	NA	NA	NA	NA	NA	NA	NA	NA	NA	NA
AC007631.1	0.647163	0.780252	0.570486	0.216874	0.718323	0.768204	0.738052	0.236119	0.883867	0.841013	0.956196	0.684979	0.350235	0.837163	0.883305	0.722522	0.938587	0.608943	0.747476	0.912141	0.807941
AC007652.1	0.633272	0.230403	0.623766	0.0884689	0.496672	0.613824	0.76397	0.933309	0.918012	0.647414	0.60495	0.681997	0.670045	0.882923	0.824988	0.238756	0.533116	0.772289	0.25655	0.460807	0.386242
AC007679.1	0.00175153	0.111704	0.0795671	3.04124e-05	0.0736179	0.000189537	0.0170853	0.92077	0.192532	0.000672435	0.0404518	0.00184574	0.81397	0.416379	0.524864	0.000700486	0.00350304	0.0353914	2.05734e-06	0.000584174	0.00052206
AC007682.1	0.052219	0.0748096	0.0836195	0.107807	0.128374	0.284287	0.0845372	0.0169083	0.279448	0.0939162	0.00603131	0.141613	0.323276	0.49934	0.778237	0.244484	0.030893	0.0227156	0.0607065	0.011817	0.0032323
AC007743.1	5.20298e-05	6.2173e-08	5.01374e-07	0.000598175	3.21131e-09	2.06739e-05	3.07729e-08	4.89182e-05	4.79371e-16	4.17771e-08	6.8421e-08	2.65943e-09	0.952123	0.443146	0.182094	7.40705e-09	4.47837e-09	3.68816e-08	0.000293444	0.000130081	0.000105795
AC007750.1	0.118248	0.609608	0.66178	0.253437	0.511535	0.972497	0.8672	0.496705	0.585996	0.454222	0.370384	0.183217	0.825695	0.832449	0.849579	0.920022	0.232861	0.897926	0.335103	0.191005	0.427805
AC007773.1	1.29445e-06	9.84112e-06	3.23282e-08	0.00313961	1.54304e-05	1.70091e-11	3.47343e-07	1.64738e-05	1.39719e-06	3.04046e-06	4.85846e-07	1.49405e-11	0.00850115	2.27682e-05	0.00155357	8.44528e-05	0.000146068	0.00076706	0.528166	2.86659e-07	0.0397723
AC007787.2	2.96804e-06	3.79169e-06	5.12597e-07	0.198949	0.000102739	2.28357e-10	6.69139e-08	6.04967e-12	1.87465e-07	8.77631e-06	9.09493e-09	9.68927e-09	0.0448168	0.000460025	0.13315	9.17051e-07	0.00172309	0.00180284	0.865369	7.37082e-06	0.0205199
AC007792.1	4.00242e-10	1.58165e-05	9.38523e-07	0.00628502	0.00364576	1.80369e-08	1.86294e-06	0.000226132	6.20924e-07	1.01227e-06	7.79169e-08	3.13211e-14	0.660847	0.482679	0.575482	0.000116324	3.0123e-05	0.00204383	0.00892541	8.17234e-07	0.000215195
AC007795.1	0.165856	0.18075	0.902653	0.816013	0.341597	0.927911	0.230107	0.604443	0.544994	0.269931	0.702682	0.831246	0.636403	0.0526858	0.692157	0.837015	0.584132	0.293987	0.866641	0.944574	0.881129
AC007879.1	0.027222	0.00459319	0.0355811	0.0225517	0.0249081	1.73417e-05	0.0138721	0.000719266	0.0377471	0.0025045	1.71276e-05	0.000222378	0.663957	0.572821	0.353564	0.00297301	6.46086e-05	0.0106185	0.0365035	0.000146246	0.00752115
AC007879.2	7.76482e-07	9.18827e-10	2.91431e-07	1.42969e-06	0.00957128	7.26622e-08	1.13764e-05	6.74432e-09	5.72789e-05	1.80693e-08	1.09872e-10	2.94939e-05	0.000391043	0.000699262	0.0376979	4.37252e-05	1.9028e-10	4.90653e-05	1.46578e-05	1.12251e-14	1.3383e-06
AC007879.3	4.24049e-05	2.4524e-05	0.00160027	0.00300206	0.0244745	0.0018574	0.000113387	0.00113082	0.0125864	2.62076e-06	8.20821e-05	0.00164754	0.613753	0.0740528	0.843105	0.048454	0.000346285	0.0158583	0.0164514	1.86287e-05	0.00641736
AC007879.4	0.0156446	0.000165347	0.0101212	0.00517573	0.20436	0.00140162	0.00139731	0.00104051	0.0853199	0.000420675	7.05469e-06	0.00173742	0.5067	0.23935	0.747137	0.00572998	0.000730325	0.0169483	0.0102942	7.68998e-05	0.000764009
AC007879.5	1.26784e-13	2.53991e-18	2.05696e-13	9.7623e-13	1.47828e-10	1.28331e-16	2.58678e-13	1.14408e-09	8.95434e-10	1.16274e-15	1.19101e-15	1.55046e-10	5.07722e-08	2.57837e-06	7.39652e-05	1.54623e-09	1.28736e-16	3.3975e-17	2.83042e-09	1.15877e-20	4.01027e-10
AC007880.1	3.44297e-13	8.87481e-07	0.000106425	5.23215e-07	6.89084e-06	1.04268e-07	1.88103e-05	1.78015e-06	0.000151838	3.2125e-07	5.78923e-09	1.57765e-06	0.000447693	0.0972563	4.14173e-06	7.08199e-05	1.23279e-11	3.45571e-07	1.51327e-09	5.74181e-12	8.66591e-06
AC007881.4	0.0675972	0.250265	0.491289	0.567317	0.670043	0.0045034	0.00111365	0.016783	0.172729	0.00223987	0.0317783	0.0059565	0.976222	0.883253	0.601334	0.118014	0.314171	0.373291	0.694519	0.00784415	0.730244
AC007906.1	0.739337	0.0255853	0.00433162	0.206933	0.158384	0.0825726	0.0206501	0.000428991	0.000247396	0.00506166	0.0279652	0.00468541	0.545793	0.895728	0.567608	0.400384	0.130468	0.01616	0.553821	0.0227946	0.0290511
AC007948.1	0.447047	0.389963	0.313052	0.732683	0.92122	0.715238	0.827849	0.256667	0.495335	0.10708	0.969646	0.674083	0.147284	0.11588	0.115968	0.215408	0.329361	0.78233	0.450575	0.658968	0.414834
AC007950.1	0.382936	0.53387	0.878405	0.1347	0.925199	0.675944	0.25675	0.775144	0.457124	0.219603	0.127897	0.489371	0.462764	0.332526	0.141067	0.591815	0.0915689	0.587921	0.178239	0.0120357	0.176463
AC007950.2	1.32669e-07	3.52199e-08	7.33432e-10	0.00213842	3.34602e-08	9.47881e-10	2.84676e-11	1.55189e-06	3.0063e-07	2.01768e-08	1.77255e-13	1.92081e-10	0.467603	6.82849e-05	0.0407851	3.57437e-08	5.24655e-07	2.29558e-07	0.0152599	1.23298e-09	1.32376e-05
AC007952.4	0.349474	0.331709	0.557507	0.383896	0.490746	0.397887	0.496885	0.726865	0.516655	0.0931754	0.0953336	0.454588	0.516514	0.522231	0.469342	0.247959	0.629916	0.787494	0.524364	0.385954	0.673574
AC007952.5	0.00107874	0.0354008	0.000111155	0.751013	0.00801693	0.103458	0.0184504	0.0845723	0.00850058	0.0100983	0.022802	0.00515152	0.000589994	0.00737193	0.797914	0.0320491	0.763835	0.0252716	0.0103756	0.0340234	0.00794471
AC007952.6	0.00159037	0.399413	0.383978	0.976843	0.306564	0.192277	0.111406	0.0495955	0.134199	0.0190447	0.705485	0.136855	0.362946	0.684653	0.701886	0.348061	0.234155	0.272629	0.138337	0.10574	0.685935
AC008060.1	0.112663	0.633033	0.111392	0.241691	0.473173	0.0675603	0.139315	0.66856	0.770407	0.303451	0.843821	0.299482	0.0269422	0.049976	0.0104486	0.388617	0.485795	0.703435	0.335843	0.183007	0.139349
AC008060.5	0.0108329	0.299013	0.000862216	0.0151984	0.0459741	0.0127447	0.253643	0.358375	0.145115	0.00884383	0.262893	0.194965	0.023017	0.0831031	0.012044	0.0797497	0.0322726	0.0434012	0.00555473	0.0293345	0.0235605
AC008175.1	0.27186	0.612323	0.60026	0.812623	0.396596	0.237829	0.626396	0.774508	0.347586	0.522215	0.876579	0.658056	0.311944	0.882048	0.495805	0.644682	0.172032	0.452685	0.450548	0.293218	0.726506
AC008268.1	0.00635201	0.0683367	0.0175316	0.483865	0.925424	0.104589	0.0777173	0.00173204	0.0164671	0.00820729	0.0122967	0.129151	0.271442	0.00713856	0.00244005	0.269325	0.0528876	0.368799	0.0161035	0.0140943	0.00777251
AC008269.2	8.96785e-06	0.00225042	0.000166705	0.471564	0.164605	0.0133636	0.0210949	6.81329e-05	0.0245096	0.0444119	5.53591e-05	0.00586425	0.0387655	0.0374991	0.376701	0.202141	0.0102931	0.021407	0.00577182	0.00118525	0.00106899
AC008277.1	0.000683898	0.0173145	0.00947329	0.307307	0.55595	0.0212505	0.139775	1.52618e-06	0.014598	0.415149	0.0033203	0.00154323	0.00413524	0.00588132	0.00238044	0.175025	0.0351268	0.307858	0.386287	0.0162152	0.0258051
AC008278.2	0.000989685	0.0501897	0.0173789	0.323977	0.196284	0.0212862	0.00560417	0.0133696	0.0239281	0.0124431	0.00300891	0.00379748	0.049523	0.00554461	0.000847366	0.46519	0.0833847	0.306035	0.00676679	0.000430212	1.64206e-05
AC008281.1	0.000981877	0.022758	0.0216172	0.368969	0.147606	0.73793	0.126432	0.000218977	0.00159588	0.234319	0.0352965	0.712686	0.000213699	0.086197	0.845193	0.10844	0.237532	0.0820234	0.00733349	0.0996497	0.00366982
AC008391.1	2.44092e-14	1.15539e-13	1.76161e-11	0.000630241	3.4561e-14	1.00304e-14	1.52135e-10	1.52621e-06	1.67275e-13	6.3023e-15	3.29337e-15	1.79022e-09	0.165823	0.00035642	0.0286026	4.79261e-11	1.17646e-12	1.49337e-13	2.11708e-06	5.56953e-14	1.52738e-06
AC008464.1	0.408508	0.321443	0.688975	0.0601545	0.286227	0.65525	0.98284	0.51372	0.434151	0.541324	0.527395	0.695219	0.480811	0.927271	0.389512	0.146669	0.191203	0.0473317	0.181972	0.0852777	0.159375
AC008514.1	NA	NA	NA	NA	NA	NA	NA	NA	NA	NA	NA	NA	NA	NA	NA	NA	NA	NA	NA	NA	NA
AC008581.1	0.00177543	0.0386638	0.0250174	0.681956	0.0572623	0.000263782	0.00827567	5.39844e-06	0.00576926	0.0273479	0.0060706	2.54155e-06	0.12417	0.0158208	0.190065	0.159228	0.0376576	0.0243562	0.932265	0.000417167	0.284803
AC008592.3	5.31851e-07	2.02849e-10	2.78684e-09	6.40328e-16	5.63337e-09	1.57021e-11	6.36403e-05	6.40904e-06	1.52669e-08	6.51878e-11	1.72554e-09	1.07214e-11	1.22107e-05	0.00823953	0.000102966	4.15881e-10	4.35088e-11	3.87504e-12	4.92505e-11	1.66203e-12	9.98697e-11
AC008592.4	0.00995733	0.0247979	0.0114006	0.0229112	0.0829155	0.00530824	0.0127978	0.0175911	0.149247	0.0455058	0.00461406	0.000985793	0.365921	0.188542	0.00128671	0.00609891	0.0942234	0.0338305	0.231425	0.000257128	0.00693323
AC008625.1	0.202736	0.673143	0.485419	0.25966	0.256443	0.0884208	0.748637	0.422305	0.782383	0.749791	0.541698	0.0152159	0.612061	0.0646045	0.173253	0.975246	0.826491	0.0772539	0.677171	0.0494283	0.375547
AC008641.1	9.35522e-05	0.000633021	5.93362e-06	0.00831271	0.00055606	3.92557e-08	2.55757e-07	4.34798e-05	0.000747426	8.13662e-06	4.61523e-06	5.48236e-12	0.0368008	0.270769	0.00526106	0.00011077	2.22248e-05	0.00031308	0.0406146	6.49599e-07	0.0010009
AC008674.1	0.15219	0.00226371	0.0373811	0.438233	0.0214887	0.0654833	0.00951766	0.0103967	0.0224809	0.00214354	0.108324	0.149692	0.55313	0.0759107	0.0466033	0.197068	0.0538103	0.027453	0.207458	0.0865063	0.103386
AC008686.1	3.78675e-07	1.63571e-08	1.22901e-11	8.06057e-05	2.40628e-06	4.1456e-10	3.46076e-10	1.39334e-13	3.55019e-09	4.78312e-09	4.30417e-13	1.14142e-09	0.00964123	0.00562241	6.84681e-05	3.28889e-09	2.71991e-08	6.11742e-07	0.000756128	7.82778e-10	1.81282e-07
AC008691.1	0.148575	0.334469	0.443987	0.923212	0.556288	0.720285	0.85946	0.2312	0.605681	0.70949	0.803984	0.948519	0.126704	0.00124141	0.0672654	0.921081	0.420248	0.695314	0.522056	0.453338	0.730224
AC008703.1	4.52982e-05	0.00108968	0.0081312	0.253902	0.087834	0.00145082	0.000785153	4.80435e-06	0.023373	0.0777864	5.21435e-05	0.00185857	2.37575e-06	0.000199229	0.0475054	0.0514871	0.145254	0.193477	0.00280875	0.00100066	9.68581e-05
AC008737.1	NA	NA	NA	NA	NA	NA	NA	NA	NA	NA	NA	NA	NA	NA	NA	NA	NA	NA	NA	NA	NA
AC008746.3	7.79382e-08	4.45839e-05	7.09161e-10	0.0215246	0.000460507	6.52066e-09	1.34796e-09	6.11055e-07	2.30374e-06	2.00507e-08	4.90553e-08	3.75471e-11	0.00120899	0.000242412	0.289977	0.000277265	0.00731381	0.000121869	0.00265219	6.08852e-07	0.000108624
AC008753.3	0.0226658	0.440508	0.0548698	0.00438551	0.476651	0.0853674	0.00266547	0.290673	0.834537	0.0224845	0.0185439	0.0987105	0.243953	0.0115422	0.0132236	0.00470832	0.158985	0.246228	1.16593e-08	0.168541	3.75496e-07
AC008780.1	NA	NA	NA	NA	NA	NA	NA	NA	NA	NA	NA	NA	NA	NA	NA	NA	NA	NA	NA	NA	NA
AC008781.1	NA	NA	NA	NA	NA	NA	NA	NA	NA	NA	NA	NA	NA	NA	NA	NA	NA	NA	NA	NA	NA
AC008869.1	0.199756	0.0448334	0.0103346	0.32209	0.957506	0.193386	0.0427174	0.0165053	0.363146	0.138005	0.0471704	0.0915344	0.665613	0.862985	0.288303	0.142036	0.600185	0.607775	0.466587	0.0245895	0.0697561
AC008906.1	0.00872241	0.0300247	0.0340645	0.0403062	0.0264476	0.000306129	0.00730895	0.000416683	0.017971	0.00592275	0.00392598	1.49923e-05	0.195967	0.000872918	0.0327223	0.0583281	0.0216359	0.254355	0.293064	0.000273479	0.00821379
AC008914.1	0.59589	0.929579	0.912226	0.632604	0.276355	0.271047	0.570905	0.133244	0.23718	0.55624	0.85616	0.162048	0.461698	0.311656	0.561129	0.849109	0.711908	0.792109	0.792392	0.382341	0.572295
AC008937.2	8.15194e-13	8.32466e-10	6.39184e-10	0.0769291	7.30197e-08	8.2786e-12	9.11154e-09	5.69109e-14	1.96013e-08	1.37794e-06	6.33585e-15	4.85797e-14	0.0293077	3.59058e-06	0.150517	2.86066e-05	1.07086e-05	2.79274e-06	0.000331658	7.90172e-12	1.08059e-07
AC008937.3	2.37356e-08	0.00015035	1.05919e-06	0.00628769	3.01832e-06	2.95519e-12	3.87654e-07	0.00144084	6.12551e-05	2.96547e-05	1.40745e-05	1.5136e-07	2.16593e-05	0.028891	0.000227681	0.000115971	4.69041e-05	0.000256357	1.60466e-05	4.26158e-09	1.5324e-07
AC008938.1	0.313273	0.663546	0.302096	0.832787	0.284942	0.205617	0.489114	0.565612	0.291243	0.931116	0.648166	0.0956227	0.136067	0.218556	0.43026	0.9921	0.862818	0.320651	0.458904	0.95231	0.603842
AC008940.1	0.10904	0.0938075	0.110993	0.979337	0.96034	0.525813	0.159594	0.00834999	0.358281	0.627146	0.0338633	0.727276	0.844797	0.0190719	0.869963	0.309773	0.655983	0.903724	0.542049	0.31907	0.163597
AC008982.2	5.5021e-12	1.18132e-11	1.24786e-14	7.46151e-06	1.12139e-08	4.70565e-18	3.06875e-16	1.9705e-19	7.71614e-08	3.2787e-10	6.24364e-18	2.86405e-15	4.07253e-08	4.33324e-09	1.74702e-06	1.42128e-12	9.17451e-13	4.75362e-11	0.00386208	2.61774e-21	3.72604e-08
AC008984.2	0.000373181	7.98049e-06	3.95313e-05	6.51482e-07	0.000159841	1.49261e-06	1.18443e-05	0.0139105	3.05241e-05	6.89438e-07	2.85359e-05	4.69029e-07	0.0239496	0.026003	0.000211073	0.000505465	0.000405015	1.29709e-05	0.00315359	9.19237e-06	0.0428416
AC008985.1	3.03534e-15	1.12999e-13	9.62131e-13	0.000351189	6.06638e-10	5.29991e-16	2.01348e-17	9.03558e-23	2.78716e-13	6.0571e-13	3.71899e-22	4.00587e-19	0.035701	2.29906e-06	0.00965761	3.54908e-09	1.28916e-09	2.32856e-07	0.00796194	2.72533e-17	2.84763e-07
AC008991.1	0.268643	0.618072	0.29641	0.565835	0.333602	0.704542	0.776084	0.727297	0.104385	0.969907	0.373752	0.531212	0.467647	0.786781	0.441103	0.522442	0.834381	0.911342	0.291103	0.627934	0.190104
AC008992.1	0.175369	0.102602	0.0840332	0.739153	0.707405	0.566444	0.731332	8.61615e-05	0.0188572	0.420228	0.117088	0.0395397	0.439522	0.50072	0.0939112	0.539317	0.298867	0.526525	0.653772	0.0423591	0.508985
AC009035.1	0.58292	0.310733	0.460722	0.746838	0.893087	0.759092	0.596532	0.808551	0.484683	0.0224209	0.67844	0.725516	0.739795	9.70638e-05	0.928328	0.532108	0.605157	0.978052	0.822461	0.563879	0.996813
AC009060.1	0.000768947	0.00583056	0.0366851	0.00176767	0.124124	0.00264621	0.000746004	0.0439946	0.00816516	0.00748885	0.000376822	0.000853127	0.440724	0.197324	0.998644	0.0440091	0.126774	0.12126	0.0495893	0.000775216	0.00799781
AC009065.1	0.73644	0.397189	0.00224896	0.361678	0.0973985	0.037294	0.0202076	0.124622	0.0190631	0.0599458	0.39514	0.0055781	0.112729	0.111304	0.0443432	0.0217415	0.689289	0.0151404	0.931078	0.0659589	0.870441
AC009065.2	0.0428146	0.607015	0.0147114	0.644817	0.471235	0.108359	0.0648201	0.0901853	0.916487	0.0372751	0.318819	0.10678	0.0292567	0.014656	0.31807	0.128885	0.612527	0.344675	0.234538	0.245183	0.115041
AC009065.3	0.998784	0.951158	0.577256	0.100919	0.696075	0.975533	0.463747	0.813757	0.326688	0.110295	0.645874	0.630286	0.82308	0.384094	0.448413	0.763898	0.0910425	0.572796	0.723242	0.971211	0.317502
AC009065.4	NA	NA	NA	NA	NA	NA	NA	NA	NA	NA	NA	NA	NA	NA	NA	NA	NA	NA	NA	NA	NA
AC009081.1	0.862933	0.22905	0.446223	0.833997	0.526535	0.357011	0.198232	0.247757	0.267593	0.647516	0.243473	0.449114	0.349904	0.069139	0.121341	0.588455	0.297751	0.559056	0.93198	0.610078	0.0485062
AC009084.1	NA	NA	NA	NA	NA	NA	NA	NA	NA	NA	NA	NA	NA	NA	NA	NA	NA	NA	NA	NA	NA
AC009108.2	NA	NA	NA	NA	NA	NA	NA	NA	NA	NA	NA	NA	NA	NA	NA	NA	NA	NA	NA	NA	NA
AC009110.1	0.69125	0.108415	0.0719978	0.569111	0.877377	0.506697	0.0998484	0.0806145	0.0339731	0.481217	0.103288	0.611587	0.325415	0.436543	0.228832	0.522345	0.178108	0.264953	0.923808	0.267874	0.636547
AC009120.3	6.02788e-17	2.29376e-18	1.63303e-15	0.00124111	1.42992e-07	3.15459e-16	1.78165e-19	5.83999e-30	1.2115e-20	9.41601e-15	1.41863e-27	2.78059e-21	0.00178471	3.2357e-07	0.00481532	3.5909e-13	2.48689e-11	2.1561e-07	2.70271e-05	1.58363e-20	4.08174e-12
AC009120.4	5.70761e-08	2.93299e-05	6.30414e-09	7.11164e-06	0.00134326	0.00118348	8.22705e-06	1.16626e-06	4.18266e-09	4.58013e-05	1.38942e-08	0.000319511	1.30042e-10	2.2282e-08	1.79617e-05	3.68005e-05	4.64137e-05	2.40878e-06	2.06587e-07	1.14023e-07	4.27804e-10
AC009120.5	4.55165e-19	2.66154e-20	1.04256e-18	0.0006425	1.18069e-10	5.16481e-20	6.19296e-22	6.14058e-32	2.39669e-25	1.24714e-17	6.31355e-30	1.31021e-24	0.00140308	1.64985e-05	0.00234135	2.98254e-13	2.01573e-13	1.93206e-10	3.72336e-06	8.05119e-23	1.74849e-12
AC009120.6	1.4834e-21	1.03072e-19	7.69476e-16	0.00010086	1.7184e-08	1.06512e-19	3.61672e-19	2.49537e-26	2.24607e-21	5.18063e-15	7.00471e-27	5.44667e-27	0.00265484	2.97313e-05	0.00289255	1.75944e-12	1.91039e-12	3.7139e-10	3.74412e-07	1.36081e-21	8.82914e-14
AC009127.1	0.843009	0.316533	0.750476	0.593838	0.839764	0.689862	0.293086	0.639502	0.613912	0.863617	0.594149	0.541282	0.904841	0.334052	0.939671	0.726617	0.631586	0.681053	0.847256	0.775185	0.641154
AC009134.1	0.000431218	0.0659899	0.136033	0.445362	0.0578314	0.00633424	0.00804241	0.064747	0.0357102	0.0440312	0.141554	0.02724	0.0311182	0.0502723	0.044991	0.0273326	0.163918	0.209044	0.113228	0.0541698	0.126075
AC009158.1	0.845083	0.488796	0.289212	0.532849	0.281706	0.665774	0.894923	0.145678	0.928172	0.669309	0.685932	0.574409	0.102311	0.649043	0.490246	0.895564	0.944876	0.988213	0.414424	0.610576	0.23004
AC009159.1	0.112194	0.037094	0.354585	0.8581	0.0251515	0.0514894	0.0962794	0.101227	0.063148	0.300323	0.105674	0.20701	0.330211	0.163056	0.829888	0.432969	0.0856833	0.0154154	0.134117	0.0383086	0.337695
AC009227.2	7.84112e-05	5.48674e-07	1.81719e-06	0.00047893	0.00404137	9.87167e-05	4.75508e-09	2.88677e-09	1.75476e-06	2.18462e-05	5.91748e-09	0.00294269	0.00501131	2.56348e-05	0.000554012	0.00029641	3.9234e-09	8.38049e-05	0.0143115	3.3577e-07	6.27379e-06
AC009228.1	0.00938521	0.00789326	0.000794612	0.100895	0.427346	0.120008	0.0331072	8.4669e-05	0.0256152	0.00303607	0.00156368	0.00159574	0.0189842	3.43467e-05	0.00501831	0.0673717	0.0507922	0.0154066	0.917552	0.000326932	0.266605
AC009234.1	1.79352e-07	9.91287e-09	5.81095e-06	0.000733107	5.64515e-06	4.04394e-09	7.63774e-08	2.77521e-09	5.02539e-05	2.4859e-08	2.98949e-12	7.2722e-08	0.99974	0.0049515	0.123401	3.16746e-07	6.65356e-08	1.02624e-06	1.8985e-06	4.21545e-10	5.87583e-07
AC009236.2	0.423749	0.731079	0.21623	0.164917	0.448306	0.943338	0.751412	0.454115	0.798393	0.237811	0.829229	0.717799	0.00675676	0.511166	0.159572	0.0343244	0.270731	0.396967	0.0718599	0.536582	0.121072
AC009237.14	NA	NA	NA	NA	NA	NA	NA	NA	NA	NA	NA	NA	NA	NA	NA	NA	NA	NA	NA	NA	NA
AC009264.1	0.105071	0.000200183	0.00396797	0.0244652	0.0760609	0.0848184	0.0186105	0.00232373	0.105909	0.026917	0.00231095	0.924343	1.17032e-05	2.3953e-06	0.000977595	0.00270681	0.00251769	0.0104063	0.310859	0.0212219	0.00652699
AC009299.2	9.34183e-10	4.78314e-09	5.77602e-09	0.00105557	3.94574e-07	2.94656e-10	1.29348e-07	3.56705e-08	2.98018e-07	1.01036e-07	3.52868e-09	7.82559e-09	0.147042	0.000902156	0.0159595	2.47898e-06	5.54271e-08	1.14043e-07	0.00408406	9.49465e-09	0.000169099
AC009303.2	2.23426e-11	2.04678e-20	3.57431e-19	1.13577e-18	1.45441e-10	1.38671e-12	1.24982e-17	5.26574e-09	3.68774e-25	5.08868e-22	7.30891e-17	1.43516e-09	7.24616e-11	0.00011654	6.18227e-05	1.87431e-22	8.66415e-17	2.49083e-16	4.34553e-19	7.18452e-17	6.82955e-23
AC009303.3	0.0204692	0.0125067	0.000767406	0.401967	0.00085098	0.00011998	0.000167619	0.000736974	0.000348496	0.00202447	0.000771479	4.00367e-06	0.815896	0.00394213	0.675835	0.0109241	0.124631	0.0520113	0.572601	0.00172848	0.233987
AC009305.1	0.0805909	0.567561	0.820132	0.965395	0.709008	0.0480753	0.325972	0.247745	0.877946	0.794726	0.367688	0.0673109	0.68665	0.911256	0.164817	0.469807	0.688838	0.969046	0.861966	0.0576515	0.303081
AC009312.1	0.000319174	0.0385915	0.0485385	0.498166	0.375525	0.595715	0.0968735	0.135868	0.0434383	0.139985	0.0795504	0.647623	5.17485e-07	0.000150572	0.11389	0.329467	0.40659	0.14352	0.00873356	0.067402	0.00699378
AC009313.1	0.0477878	0.0731695	0.00633011	0.286082	0.0484494	0.00325926	0.0012718	0.00637582	0.00556343	0.018394	0.00149991	0.0204247	0.271461	0.131976	0.620915	0.258879	0.218847	0.156832	0.0495771	0.04154	0.199405
AC009336.1	0.00062192	5.99899e-06	3.51722e-06	0.0045756	1.65424e-08	8.38176e-10	5.37433e-06	1.73579e-06	4.53975e-06	2.38097e-06	3.29938e-08	3.7035e-07	0.00603645	0.0471125	0.000107521	0.00171944	2.51634e-08	2.09496e-05	0.0320682	5.0926e-12	0.0019962
AC009403.2	2.73839e-20	9.59382e-05	4.5654e-09	9.86934e-07	1.36539e-06	2.61473e-14	1.16842e-09	4.93956e-08	7.21036e-07	1.1795e-12	2.79691e-10	1.79974e-09	0.00975102	0.000439862	0.0152148	4.73159e-15	5.90332e-13	9.63703e-09	5.33155e-15	1.45762e-12	3.242e-14
AC009410.1	0.292187	0.0143647	0.184875	0.25021	0.0500333	0.326699	0.913844	0.0281259	0.452801	0.553454	0.405826	0.0152204	3.23206e-06	0.000133609	0.0270264	0.828211	0.14665	0.821302	0.695666	0.257621	0.0345726
AC009411.1	0.456037	0.920861	0.0860158	0.674655	0.883973	0.764265	0.222982	0.161252	0.361091	0.333136	0.592434	0.368945	0.832382	0.0940552	0.497148	0.121314	0.476512	0.478685	0.762185	0.549178	0.632299
AC009411.2	0.720187	0.321017	0.270835	0.874172	0.94537	0.779409	0.944743	0.928612	0.922003	0.378675	0.966816	0.946947	0.247009	0.263213	0.780192	0.776724	0.447808	0.467033	0.619937	0.205781	0.544514
AC009478.1	0.862237	0.375287	0.715452	0.774473	0.174772	0.454756	0.0884419	0.228113	0.202837	0.0840383	0.251643	0.330522	0.0441869	0.0122634	0.278233	0.546368	0.334633	0.856735	0.398319	0.308116	0.872083
AC009480.1	0.0050617	0.00677548	0.0285012	0.416123	0.016178	0.00180164	0.00795037	0.000164754	0.209153	0.00421812	0.00226629	0.000136998	0.299906	0.157962	0.861338	0.0599979	0.336817	0.12443	0.585373	0.0093776	0.38386
AC009495.1	0.0459137	0.177144	0.0819772	0.33623	0.898418	0.56972	0.262014	0.00595001	0.816495	0.0369043	0.00879554	0.0250887	0.647287	0.678136	0.619279	0.922994	0.409097	0.883888	0.342611	0.0618779	0.134032
AC009495.2	1.03199e-19	1.28386e-13	8.56112e-11	3.14916e-08	7.22629e-09	1.58148e-13	4.84346e-11	1.17143e-07	1.56969e-08	9.91832e-15	4.65179e-17	2.49314e-09	0.0052935	2.19341e-05	2.20866e-06	2.08159e-13	1.33995e-21	1.97031e-14	9.3801e-11	1.3142e-18	3.38848e-08
AC009495.3	4.95572e-07	0.000783397	1.369e-05	0.0236384	0.0216563	0.000352298	1.05047e-05	1.17165e-07	0.0074715	4.94843e-06	1.81466e-08	0.000112864	0.0465238	0.00167016	0.177842	0.00780592	0.000447681	0.00225455	0.00705494	2.39619e-05	0.00013463
AC009498.1	0.635886	0.783892	0.946501	0.324577	0.21297	0.682632	0.375153	0.479004	0.483609	0.72934	0.338613	0.654633	0.097649	0.652183	0.116666	0.519824	0.313765	0.903982	0.665286	0.152513	0.558692
AC009506.1	2.29858e-13	3.14483e-17	3.04582e-18	1.24793e-16	1.44888e-07	3.58201e-13	2.70469e-17	1.65676e-12	2.95841e-22	8.52796e-20	1.73108e-24	1.18425e-06	1.32029e-06	0.000139982	7.07214e-07	1.67855e-24	1.08552e-24	4.36585e-14	7.61391e-25	3.64828e-21	7.45146e-28
AC009831.1	0.00177648	0.0319748	0.0010474	0.0153883	0.0203259	0.0188293	0.0148536	0.000650258	0.013226	0.000155497	0.0146651	0.00252895	0.282022	0.0348238	0.750866	0.0172653	0.0505267	0.0674688	0.474395	0.0110614	0.466774
AC009835.1	0.384454	0.82838	0.857585	0.685293	0.133555	0.0926303	0.540646	0.933224	0.434443	0.453789	0.685528	0.183265	0.557815	0.0735944	0.67357	0.160388	0.224319	0.271462	0.230103	0.76949	0.34332
AC009878.2	0.872957	0.422617	0.595193	0.531188	0.573797	0.970024	0.999798	0.819074	0.919433	0.701453	0.839369	0.866733	0.890992	0.262353	0.67659	0.773452	0.585626	0.559075	0.825379	0.464366	0.936342
AC009961.3	5.74507e-14	1.49711e-12	3.40701e-11	9.09285e-14	3.18838e-11	3.48066e-17	1.70102e-11	3.07408e-13	1.90833e-08	6.68543e-15	1.64167e-22	7.44045e-15	0.00291453	4.64254e-05	6.77814e-06	1.30838e-15	4.26709e-20	2.51922e-12	7.96862e-13	3.51607e-25	1.73126e-17
AC009965.1	0.46595	0.791728	0.725644	0.800807	0.73903	0.401212	0.840977	0.254644	0.59086	0.183459	0.108546	0.688507	0.331278	0.802027	0.948633	0.596145	0.375994	0.951195	0.712749	0.223297	0.673066
AC009970.1	2.27596e-07	8.19781e-05	5.0684e-08	0.00480453	1.916e-06	1.63918e-11	1.67832e-11	6.70774e-06	0.00096129	5.72334e-05	1.31704e-08	3.22199e-11	0.0321856	9.08053e-05	0.00212777	1.28395e-05	2.20523e-05	1.19221e-05	0.186331	2.14568e-10	0.00313486
AC009987.1	0.00414143	0.0884823	0.00213354	0.00637411	0.0491445	0.00209204	0.0197676	0.27304	0.109171	0.152006	0.312914	0.0110829	0.155477	0.0293558	0.046603	0.040655	0.362455	0.0871101	0.00524169	0.106421	0.00188591
AC010092.1	2.01797e-05	0.00757715	0.000105005	0.00887837	0.00645399	4.57249e-05	3.95486e-06	3.51756e-05	0.00658986	0.0011116	2.51235e-06	5.50599e-05	0.117881	0.000753406	0.0175925	0.00237508	0.000496102	0.00109267	0.10391	0.000259689	0.00805926
AC010096.1	0.0419989	0.483233	0.64162	0.0402066	0.813771	0.223024	0.543555	0.166477	0.733762	0.906041	0.524284	0.111109	0.132852	0.880616	0.0235838	0.565093	0.689015	0.454949	0.0549267	0.122118	0.245343
AC010105.1	0.842673	0.383984	0.160584	0.0992876	0.713141	0.326233	0.509761	0.729306	0.578686	0.466896	0.136184	0.847113	0.00675999	0.181076	0.235574	0.35834	0.485347	0.514037	0.209179	0.179603	0.0332268
AC010139.1	0.34128	0.74792	0.387395	0.446019	0.0926299	0.836236	0.683571	0.10465	0.65743	0.851689	0.567944	0.64881	0.564203	0.724029	0.27305	0.785322	0.703457	0.892233	0.305934	0.477485	0.940363
AC010148.1	0.0233059	0.000201577	4.50372e-06	0.0061072	0.000289413	0.000321689	0.000592406	0.00164678	0.0322167	0.000941789	2.56571e-05	0.54785	0.00366257	0.000767353	4.05719e-07	4.1199e-05	0.00123511	3.84005e-06	0.00317733	0.000475021	0.00107943
AC010168.1	NA	NA	NA	NA	NA	NA	NA	NA	NA	NA	NA	NA	NA	NA	NA	NA	NA	NA	NA	NA	NA
AC010184.1	0.0330848	0.129193	0.00595211	0.0311641	0.314765	0.00133138	0.00142442	0.10261	0.114809	0.00071818	0.00143964	0.0442339	0.0221499	0.00141369	0.00267348	0.00646844	0.0077332	0.22715	0.0972783	0.00371783	0.016184
AC010196.1	NA	NA	NA	NA	NA	NA	NA	NA	NA	NA	NA	NA	NA	NA	NA	NA	NA	NA	NA	NA	NA
AC010207.1	0.730603	0.987642	0.763804	0.76891	0.823647	0.953196	0.54507	0.469354	0.71073	0.999421	0.886086	0.814708	0.616166	0.40333	0.306311	0.798639	0.933001	0.863894	0.898823	0.572465	0.981633
AC010240.3	0.00259811	0.000718914	0.000964701	0.000338949	0.142664	0.0604198	0.0919911	0.156223	0.0549372	0.0797056	0.0728333	0.334859	0.000204931	0.00468946	0.190224	0.00356614	0.0342195	0.120791	0.000912546	0.0617842	0.00154161
AC010297.1	0.289241	0.18716	0.576255	0.770672	0.111944	0.065221	0.163536	0.025864	0.187772	0.626081	0.990883	0.00162873	0.299784	0.264909	0.626454	0.964387	0.543769	0.234039	0.130969	0.808714	0.531607
AC010329.1	0.0568657	0.314871	0.020315	0.390661	0.655565	0.00523158	0.000690724	0.000173316	0.070528	0.358963	0.00796529	0.0220588	0.588301	0.885734	0.265051	0.139408	0.720584	0.549078	0.384581	0.0489256	0.616263
AC010331.1	NA	NA	NA	NA	NA	NA	NA	NA	NA	NA	NA	NA	NA	NA	NA	NA	NA	NA	NA	NA	NA
AC010468.1	0.00116215	0.000519048	0.0186086	6.23685e-08	0.0396701	0.187128	0.00184442	0.79632	0.0062982	0.018306	0.00765493	0.098987	0.786604	0.535261	0.292657	0.00209125	0.000767208	0.000594058	1.25181e-15	0.529276	1.24958e-13
AC010480.1	1.10858e-06	1.68498e-06	4.1911e-06	0.000412389	7.49879e-07	5.26531e-12	2.46482e-06	4.90747e-08	2.98692e-07	2.18394e-07	1.86135e-09	3.42237e-15	0.107218	0.0469822	0.0224694	0.000843301	2.11879e-05	1.70252e-06	0.0119566	8.00877e-09	2.67276e-05
AC010504.2	5.67923e-11	3.4865e-09	2.57473e-07	1.71118e-08	3.08415e-08	4.65665e-13	1.72843e-08	0.000149114	1.21588e-07	1.64127e-12	5.56466e-15	5.91954e-08	0.659854	0.0138742	0.164651	8.96761e-11	4.91315e-15	1.8887e-10	2.95723e-08	9.99085e-11	3.66689e-10
AC010525.1	0.000942324	0.00886856	0.00160998	0.0381361	0.00406825	1.10107e-06	2.75058e-05	0.00167249	0.000272903	5.62128e-05	7.77616e-05	1.50398e-08	0.0904722	0.019133	0.385136	0.000510081	0.00978416	0.00296955	0.372216	2.14684e-05	0.0382572
AC010528.1	0.514614	0.366425	0.087846	0.418599	0.155199	0.698895	0.0311173	0.21304	0.110306	0.0486758	0.232414	0.530425	0.648922	0.786493	0.0935913	0.301935	0.185106	0.395522	0.1294	0.670801	0.430047
AC010608.1	0.00999106	0.123113	0.0316272	0.790085	0.818354	0.0509299	0.210725	0.03	0.811075	0.0485859	0.0981975	0.038058	0.162735	0.00766188	0.499528	0.343469	0.988005	0.192216	0.556436	0.329424	0.503906
AC010609.1	0.0697772	0.113564	0.0857518	0.141664	0.0158865	0.00201284	0.0121693	0.0191442	0.772123	0.0943984	0.0303878	0.0100098	0.390461	0.190818	0.531243	0.0613878	0.0535391	0.017692	0.339126	0.150766	0.141134
AC010641.1	0.0276382	0.00743402	0.000156003	0.00281918	0.426302	0.000828419	0.000284891	0.00968007	0.0590971	0.000193926	0.00349201	0.0057211	0.0181262	0.0128383	0.284136	0.0224985	0.00651667	0.224522	0.0220714	8.28552e-05	0.0100901
AC010642.2	7.60446e-14	5.56612e-08	1.99426e-10	0.00621235	6.35316e-07	3.86832e-15	3.76825e-17	5.86783e-09	5.8855e-10	7.36194e-11	1.49273e-09	1.16878e-13	0.00106034	0.000677705	0.000365754	5.79667e-10	2.5528e-05	4.57599e-08	0.00522358	3.41609e-09	0.000635415
AC010649.1	0.597014	0.0646868	0.727376	0.0988233	0.775411	0.335937	0.979556	0.283042	0.775296	0.0973982	0.0526512	0.630292	0.232328	0.233601	0.238973	0.409774	0.0669306	0.499861	0.0908285	0.139274	0.162088
AC010723.1	0.286328	0.359859	0.715635	0.367777	0.478889	0.0227279	0.375923	0.608969	0.697556	0.228231	0.630608	0.0342377	0.330771	0.618827	0.62885	0.58443	0.0206336	0.429429	0.262347	0.0596748	0.0870915
AC010729.1	0.271227	0.0708597	9.55624e-05	0.355478	0.144511	0.45067	0.00682211	7.80167e-06	0.00225292	0.283451	0.0725131	0.419697	1.39103e-11	0.00126689	0.000959428	0.0359494	0.252069	0.862628	0.046481	0.0921335	2.3133e-05
AC010729.2	0.121826	0.327003	0.00249837	0.511672	0.101614	0.627904	0.0151677	7.51032e-06	0.0251622	0.565771	0.221442	0.885072	5.15935e-16	2.22352e-08	2.96638e-05	0.041355	0.211287	0.816741	0.0155538	0.161797	5.55768e-05
AC010731.2	0.300129	0.0590315	0.0119354	0.484818	0.0732666	0.024413	0.0927814	0.122565	0.0270959	0.139875	0.290834	0.0188652	0.000442237	0.257552	6.79442e-05	0.0565654	0.516173	0.0208469	0.584106	0.0506291	0.548982
AC010745.1	0.0800304	0.627476	0.057922	0.0708483	0.35271	0.989744	0.535742	0.10378	0.580806	0.0148395	0.669242	0.792049	0.000532961	0.014187	0.00136533	0.00459341	0.164036	0.15336	0.0257582	0.308027	0.0315031
AC010745.2	0.00631371	0.0108848	0.000988651	9.6854e-05	0.300819	0.0207247	0.105234	0.000141246	0.0505915	0.0102037	0.00261768	0.772577	2.90678e-09	2.47279e-07	1.41635e-05	0.000864549	0.00205697	0.043732	0.000120429	0.00102188	0.000581937
AC010745.3	0.0824562	0.000346843	0.00177088	0.00629124	0.0243898	0.178197	0.0685029	0.0134924	0.00154841	0.00749191	0.00577538	0.0859001	8.601e-05	0.00294835	0.00207117	0.00677065	0.00884666	0.00191129	0.00542746	0.0396905	0.00248668
AC010745.4	0.387616	0.0437537	0.0489554	0.0143764	0.128159	0.134149	0.0306488	0.177114	0.0457565	0.176293	0.0650889	0.551555	0.00127223	0.0224784	0.00132255	0.138606	0.0707967	0.0736163	0.00813553	0.0476818	0.000401602
AC010754.1	0.0780096	0.0203546	0.131965	0.411859	0.063469	0.0672264	0.0293369	0.0119388	0.223855	0.712155	0.194793	0.053499	0.426807	0.162092	0.733484	0.845442	0.507305	0.719087	0.718917	0.189936	0.888575
AC010761.6	0.0755739	0.295031	0.0121689	0.748275	0.0777054	0.200696	0.741743	0.0113301	0.263125	0.149288	0.228839	0.302786	0.675472	0.161922	0.303675	0.403588	0.239309	0.26696	0.400979	0.156942	0.568835
AC010872.1	0.22707	0.191606	0.11646	0.785401	0.287883	0.147026	0.375231	5.14817e-05	0.167386	0.865111	0.0411031	0.0802714	0.00813097	0.0282226	0.00189544	0.17396	0.368832	0.108973	0.273866	0.00160721	0.00197652
AC010880.1	0.019705	0.653934	0.0566103	0.618272	0.338005	0.0818689	0.00897217	0.072851	0.547709	0.713502	0.576259	0.255031	0.0166156	0.0212616	0.0477094	0.00876897	0.580922	0.270551	0.00713142	0.228599	0.168757
AC010884.1	1.06342e-06	2.10172e-07	1.59592e-08	2.31238e-06	7.7878e-05	2.69838e-07	1.15755e-06	2.22235e-05	1.52169e-07	6.72933e-06	4.71835e-11	4.31593e-05	0.000140059	8.37926e-05	6.41608e-08	1.40942e-05	2.69153e-12	3.72529e-05	9.72843e-11	5.07484e-10	1.19135e-13
AC010894.3	0.0015526	0.00789052	0.00433357	0.00245079	0.172463	0.0490776	0.00271405	0.253731	0.165075	0.000314527	3.9581e-06	0.778267	0.0044256	0.0166595	0.326073	0.0024914	0.000580784	0.00308279	2.0971e-14	0.00014832	3.33317e-12
AC010894.4	0.0974065	0.2448	0.0994346	0.0132676	0.436195	0.475407	0.450352	0.85386	0.474236	0.0430579	0.858894	0.975383	0.0730662	0.239402	0.135942	0.0903971	0.122458	0.0207544	0.000667101	0.0405429	0.000877795
AC010907.2	9.49854e-06	0.00773792	8.96505e-09	0.010558	0.0131494	7.52194e-05	5.81573e-06	7.28285e-06	0.000106646	0.000445542	4.58292e-06	0.00124521	2.38876e-07	0.0028887	1.89151e-05	8.80481e-05	0.00208939	0.000595735	8.98577e-05	6.44016e-07	2.42335e-07
AC010931.1	0.231385	0.896368	0.222553	0.394054	0.320151	0.357923	0.416649	0.10643	0.109441	0.109744	0.0626878	0.130056	0.11987	0.356438	0.801226	0.224314	0.78464	0.579014	0.163139	0.299566	0.168316
AC010967.1	0.367497	0.249266	0.365881	0.107816	0.849561	0.149447	0.446474	0.317845	0.237761	0.118315	0.111221	0.0248081	0.965722	0.173141	0.514276	0.234422	0.22603	0.299136	0.245392	0.131725	0.141663
AC010967.2	0.142431	0.686548	0.253952	0.0231127	0.657548	0.542435	0.139057	0.37564	0.151391	0.0233749	0.147755	0.368814	0.961243	0.552386	0.800196	0.180596	0.167324	0.596811	0.402381	0.114159	0.0898188
AC010969.1	0.0998902	0.0107533	0.028056	0.140146	0.00772833	0.0322806	0.000220909	0.000116451	3.30884e-05	0.0130267	0.00458404	0.0955724	0.000246982	0.0304953	0.0773197	6.11591e-05	0.0134263	0.00163592	0.442563	0.0118945	0.612671
AC010974.1	0.621619	0.324296	0.649874	0.598651	0.200563	0.658867	0.649381	0.447868	0.136261	0.530978	0.367528	0.480739	0.182037	0.675501	0.18187	0.839753	0.371877	0.148203	0.122883	0.927405	0.291704
AC010976.2	2.83605e-23	2.66525e-17	5.86477e-18	6.4002e-08	1.38285e-13	1.41689e-26	3.16422e-19	8.59067e-34	7.26265e-14	2.13639e-14	2.00626e-30	1.19976e-26	1.00418e-06	9.38668e-11	2.58716e-07	2.12982e-14	1.58122e-17	6.24227e-12	2.90322e-06	8.1702e-29	2.50881e-12
AC010982.2	0.0384966	0.0710894	0.808354	0.795254	0.59568	0.880281	0.935055	0.00955108	0.134661	0.419754	0.226769	0.0379549	0.998133	0.0887891	0.378314	0.459499	0.704038	0.579027	0.698448	0.472604	0.64992
AC010983.1	0.513304	0.977044	0.919862	0.799621	0.921069	0.610241	0.902892	0.609012	0.426787	0.484132	0.964723	0.0453873	0.221557	0.973839	0.530216	0.768595	0.71551	0.852469	0.712163	0.491969	0.967683
AC010999.1	0.000106672	0.00173428	0.000169588	0.441948	0.0164936	0.000296939	8.31785e-06	2.002e-08	0.0250119	0.00094351	0.000118419	1.46954e-06	0.11103	0.028241	0.635983	0.0115812	0.0585277	0.000998762	0.194254	0.000254642	0.0768335
AC011155.1	0.895528	0.452175	0.580251	0.100505	0.43501	0.542836	0.727867	0.126753	0.45705	0.552365	0.152861	0.22694	0.336427	0.0276237	0.63773	0.539419	0.133546	0.0533986	0.186385	0.310762	0.244619
AC011193.1	0.131262	0.788716	0.05945	0.600886	0.374526	0.266234	0.0658264	0.95019	0.842584	0.282752	0.0781888	0.154404	0.728577	0.112142	0.391658	0.458719	0.445077	0.319562	0.136373	0.247589	0.189187
AC011233.2	0.406122	0.407764	0.400598	0.763831	0.124599	0.210263	0.414808	0.0613917	0.178881	0.427336	0.208656	0.959369	0.755961	0.135105	0.477017	0.173342	0.679942	0.900881	0.448428	0.129776	0.868118
AC011239.1	1.93314e-05	0.00266579	0.000178825	0.0135786	0.000684945	1.37978e-07	8.25315e-05	0.000132859	1.63447e-05	0.000387442	0.000193484	4.42209e-05	0.00347994	0.0433481	0.00118325	1.78463e-07	0.00522904	6.31759e-05	0.00103405	6.26784e-06	0.00173094
AC011239.2	4.36502e-08	2.79611e-08	9.73513e-09	0.000406666	3.33271e-09	5.1619e-08	2.654e-09	3.16574e-13	4.58574e-10	2.79111e-06	7.00807e-09	6.2828e-08	0.000386031	0.0266153	0.0844663	2.38036e-11	0.000228583	6.41274e-09	1.60014e-05	1.78378e-07	7.45179e-07
AC011243.1	0.0701665	0.917033	0.0323684	0.435286	0.817934	0.499625	0.477178	0.228376	0.739367	0.355784	0.398729	0.897718	0.403322	0.0227802	0.199321	0.89182	0.157224	0.660483	0.152294	0.260833	0.352392
AC011306.1	0.701062	0.641938	0.73297	0.689756	0.936074	0.141145	0.968151	0.543544	0.442981	0.409372	0.454554	0.319777	0.12677	0.560006	0.0254127	0.407944	0.594292	0.890083	0.410028	0.933884	0.474345
AC011322.1	6.97414e-08	0.000946522	0.000337199	2.21649e-08	0.000162484	3.85528e-11	3.92133e-09	0.00422	0.00829842	3.46298e-08	1.41761e-09	3.80945e-07	0.867662	0.00145858	0.197828	6.56369e-06	5.47667e-06	2.0477e-05	1.42267e-11	2.33621e-09	1.06768e-11
AC011363.1	0.581735	0.406331	0.182507	0.802351	0.092109	0.620184	0.485537	0.752318	0.170812	0.576362	0.641107	0.101127	0.997267	0.218722	0.0953304	0.142826	0.517648	0.633726	0.825136	0.307826	0.511472
AC011379.1	0.31414	0.316646	0.0843986	0.52786	0.461498	0.0472816	0.962882	0.337053	0.975551	0.603111	0.176351	0.0994824	0.886406	0.512589	0.910583	0.956505	0.441127	0.752345	0.696861	0.612438	0.32165
AC011410.1	0.795625	0.475569	0.845595	0.507425	0.610798	0.858176	0.689975	0.195281	0.818144	0.432137	0.947161	0.407475	0.662033	0.206374	0.65477	0.771016	0.454919	0.574217	0.243469	0.881171	0.739097
AC011450.1	0.0212696	0.00874255	0.0105964	0.707804	0.0644202	7.09106e-05	0.00564038	3.68857e-05	0.00661416	0.00273533	0.00100284	9.18457e-05	0.170241	0.932956	0.0501815	0.307783	0.169146	0.065584	0.624394	0.034507	0.0759838
AC011453.1	0.227143	0.179819	0.0457903	0.522504	0.0579381	0.111379	0.0327247	0.25106	0.181584	0.079531	0.0854028	0.473128	0.995207	0.0239535	0.971313	0.0839327	0.0274756	0.11455	0.179323	0.408779	0.0152413
AC011465.1	0.0264377	0.0128851	0.018973	0.209544	0.155404	0.0016285	0.0046371	0.023033	0.00779724	0.0711827	0.0370841	0.0455043	0.0187522	0.755964	0.191274	0.109321	0.20963	0.354113	0.212671	0.0232076	0.102746
AC011467.1	0.428531	0.504285	0.710032	0.547937	0.502696	0.38538	0.557922	0.45913	0.813884	0.27838	0.173095	0.272523	0.784235	0.157783	0.68092	0.888648	0.180267	0.538432	0.597369	0.169404	0.352641
AC011477.1	1.22951e-07	1.30593e-08	1.6446e-06	0.00043908	0.000218841	6.28028e-09	3.18138e-08	7.17955e-08	1.70062e-07	2.29302e-07	7.20211e-10	8.4437e-08	0.000926411	4.72693e-06	3.59243e-08	5.23272e-07	1.98699e-06	1.06597e-06	0.00241662	9.88691e-11	0.000350147
AC011477.2	0.0017949	0.0036727	0.00123915	0.000476142	0.000120306	5.41005e-06	0.0891457	0.00389835	0.00140657	4.90143e-05	0.000146686	0.000206015	0.461897	0.00128979	3.75837e-07	8.77993e-05	7.49236e-09	1.73957e-05	0.0192575	2.18167e-06	0.00222954
AC011498.1	8.28067e-11	6.35506e-06	2.65088e-06	0.0157586	3.12193e-06	3.56304e-10	4.6748e-08	1.22124e-09	5.90201e-06	7.15549e-09	1.38169e-09	1.39374e-11	0.111151	2.96644e-05	0.0189518	0.000410564	8.88838e-06	5.02685e-05	0.274383	4.00292e-11	0.00537607
AC011509.1	NA	NA	NA	NA	NA	NA	NA	NA	NA	NA	NA	NA	NA	NA	NA	NA	NA	NA	NA	NA	NA
AC011516.1	0.333245	0.588312	0.485791	0.815309	0.773466	0.287014	0.509692	0.0894749	0.711279	0.613353	0.349634	0.852008	0.798092	0.16813	0.0431508	0.499528	0.656429	0.720772	0.925463	0.0588425	0.328779
AC011518.1	0.49272	0.064621	0.0134555	0.0164058	0.297296	0.466196	0.155181	0.131893	0.264824	0.156425	0.0983414	0.525124	0.51846	0.0488055	0.00707201	0.243461	0.226566	0.106993	0.0612907	0.0463611	0.0758506
AC011524.1	0.0498277	0.547049	0.0811181	0.466331	0.0526654	0.0470312	0.343454	0.165431	0.179747	0.65506	0.115772	0.0156983	0.256029	0.363488	0.547993	0.176239	0.577806	0.16548	0.288463	0.20229	0.0658133
AC011524.2	0.0433047	0.892326	0.429578	0.719722	0.274091	0.136075	0.964764	0.359243	0.786833	0.582754	0.662454	0.0367741	0.124111	0.30803	0.151602	0.796452	0.980983	0.518382	0.846303	0.40046	0.3818
AC011525.2	0.969842	0.341324	0.579728	0.076472	0.836332	0.100743	0.411105	0.287954	0.908668	0.342796	0.0981591	0.990765	0.0954356	0.596561	0.734575	0.19751	0.147203	0.509745	0.419572	0.192277	0.27893
AC011591.1	0.251424	0.391563	0.600031	0.946845	0.933007	0.118542	0.481141	0.307192	0.281948	0.957372	0.137748	0.0497613	0.443623	0.956289	0.698889	0.397598	0.327542	0.443038	0.693229	0.158607	0.645074
AC011625.1	0.290502	0.0126562	0.000644956	0.00556129	0.000179305	0.0129403	0.000111899	2.09262e-05	4.10837e-07	0.00102356	0.0132375	0.0148074	4.5173e-05	0.00907944	0.0309538	0.00501888	0.119927	2.66922e-05	0.230741	0.0282854	0.0286385
AC011752.1	0.91277	0.153164	0.269398	0.0753768	0.313504	0.564142	0.187638	0.655537	0.0394729	0.231351	0.871806	0.449095	0.00834903	0.00979569	0.340701	0.0175007	0.116613	0.0463241	0.54787	0.221872	0.689032
AC011754.1	0.815633	0.0741309	0.225879	0.243904	0.155593	0.258582	0.626976	0.662545	0.213202	0.879407	0.859392	0.0633029	0.618941	0.433398	0.0982062	0.321646	0.954525	0.215843	0.530162	0.753565	0.516024
AC011933.2	0.00109763	0.456509	0.259278	0.0828864	0.997968	0.00148682	0.0008304	0.0146815	0.327296	0.00228467	0.000104579	0.00757563	0.186035	0.0410449	0.0620719	0.00202612	0.0253426	0.541255	5.79763e-08	0.0371328	3.88001e-10
AC011995.1	0.0860651	0.128011	0.0215153	0.352176	0.295964	0.11197	0.00920694	0.110908	0.260172	0.0302918	0.127671	0.354103	0.122164	0.137783	0.338111	0.00345688	0.146203	0.259333	0.176321	0.145563	0.685427
AC011997.1	0.00882525	0.0038078	0.00214655	0.00187529	0.0728167	0.00121775	0.266208	0.0188324	0.250575	0.000500647	0.000265161	0.396851	0.000152663	1.00589e-06	1.5257e-05	0.000836722	1.20173e-06	0.00127591	5.43311e-05	3.56906e-05	1.58663e-05
AC011998.2	0.927887	0.138966	0.820716	0.360277	0.476933	0.96896	0.660522	0.634979	0.342982	0.47924	0.736275	0.687783	0.347814	0.410687	0.0185694	0.769104	0.415397	0.345223	0.845304	0.98303	0.870248
AC012065.1	0.000789146	0.00073366	0.0738043	2.96952e-05	0.000688823	0.000205094	0.00157935	0.0580534	0.00880521	8.13911e-06	0.000159333	9.4348e-07	0.222212	0.0681991	0.746192	0.000171821	4.69926e-05	0.00325396	2.45662e-12	0.000133803	1.62949e-11
AC012066.1	3.29914e-18	4.89486e-12	4.02075e-11	0.00025531	9.70618e-10	8.65544e-18	1.06646e-17	7.10066e-17	1.77417e-08	6.74447e-15	1.10113e-16	5.19539e-14	0.000838204	1.27787e-08	0.00364027	7.81209e-11	1.76506e-14	4.36916e-10	8.4166e-05	1.00066e-17	1.3251e-06
AC012078.2	0.780578	0.354105	0.461662	0.823099	0.248306	0.540992	0.0812975	0.216442	0.347784	0.108979	0.705837	0.914991	0.616235	0.465236	0.264947	0.10556	0.745198	0.727573	0.978861	0.479536	0.975352
AC012123.1	2.49204e-08	2.09056e-06	5.36543e-06	0.0283759	0.000197482	8.8625e-05	6.77697e-06	1.56962e-08	1.31135e-06	2.23565e-06	4.63169e-10	9.54614e-06	0.022437	0.000198529	0.238365	4.97049e-07	6.2396e-07	2.2502e-07	6.90228e-05	4.76802e-06	3.26577e-06
AC012150.1	0.590613	0.372685	0.861293	0.55889	0.69104	0.714325	0.475189	0.319548	0.414275	0.454011	0.721928	0.997549	0.699951	0.327469	0.840468	0.627398	0.524093	0.267875	0.852285	0.369321	0.712629
AC012181.1	0.154585	0.0805895	0.0777153	0.890033	0.202145	0.0403586	0.132525	0.0266349	0.0280704	0.112143	0.206991	0.144558	0.093486	0.49933	0.662354	0.576007	0.288995	0.307573	0.993365	0.0309554	0.39049
AC012181.2	0.8152	0.514451	0.798278	0.313435	0.885489	0.896245	0.53978	0.0667058	0.806426	0.472109	0.603375	0.777892	0.497585	0.928042	0.155156	0.310932	0.419321	0.634033	0.169257	0.532701	0.356821
AC012306.2	0.17346	0.0207173	0.066252	0.0919643	0.0312375	0.0516787	0.00509138	0.0374652	0.156973	0.00795272	0.0863216	0.0356395	0.475129	0.829112	0.0816551	0.00296322	0.0104111	0.071092	0.172424	0.012476	0.034425
AC012322.1	0.0613809	0.0602262	0.0207219	0.0185164	0.0126779	0.0014962	0.397324	0.10786	0.00228973	0.0889757	0.0160729	0.00605715	0.423494	0.0591349	0.205061	0.0516126	0.00273154	0.0367644	0.046014	0.0112614	0.0152316
AC012360.1	0.506011	0.157392	0.240884	0.572481	0.259911	0.0325164	0.0237195	0.0558581	0.0232209	0.124039	0.0511017	0.0146946	0.321092	0.733053	0.876825	0.194612	0.30201	0.492896	0.708652	0.00368789	0.280213
AC012363.1	0.0628073	0.0555878	0.0936865	0.50185	0.179892	0.00847622	0.334025	0.00197484	0.0607019	0.36513	0.0162643	0.0156296	0.276668	0.154762	0.45018	0.344005	0.0506226	0.53196	0.93912	0.00156335	0.18265
AC012363.2	1.07754e-08	2.80405e-08	1.23513e-05	0.00296	2.87559e-07	1.04071e-08	4.53386e-07	2.01599e-10	1.71064e-09	1.16483e-07	1.49102e-07	2.85885e-09	0.00132245	0.000180883	0.0436758	1.04891e-05	1.04974e-07	1.00756e-08	0.0777429	2.95826e-07	0.0233431
AC012368.1	2.64096e-06	0.00033296	0.000506505	4.75726e-06	0.000104176	3.27901e-05	0.00275654	1.03152e-06	0.00108088	0.127264	2.5268e-06	1.04248e-06	0.0459323	0.0992988	0.0571776	0.00451091	1.24476e-06	0.00013781	0.000369802	3.43054e-07	6.2121e-07
AC012370.2	2.23919e-06	0.0018987	5.26108e-06	0.17325	0.000122008	2.61862e-05	4.88549e-05	4.62447e-07	0.000157478	0.0127542	1.61811e-05	2.79707e-07	0.00784506	1.86793e-06	0.00497242	0.0456915	0.00412872	0.00133941	0.311361	3.80381e-07	0.000788892
AC012445.1	0.0960847	0.233087	0.0759732	0.155788	0.294351	0.498767	0.223953	0.0746786	0.342525	0.166448	0.159035	0.233204	0.0667382	0.445082	0.343583	0.330726	0.176451	0.514274	0.223268	0.175136	0.231128
AC012451.1	0.000306849	0.0454553	0.0341068	0.844339	0.050078	0.000239915	0.00252517	0.00090998	0.0246151	0.0226182	0.00227998	0.00294466	0.499177	0.0189226	0.019544	0.0701035	0.0238776	0.0568213	0.389068	0.00861005	0.0883431
AC012462.1	0.0864733	0.0730411	0.0918644	0.00202876	0.384023	0.197236	0.113973	0.0161044	0.000390914	0.0834311	0.154087	0.0652029	0.00158274	0.0193315	0.0658137	0.101691	0.0860507	0.0134165	0.0556285	0.0653362	0.0192189
AC012462.2	0.434645	0.020113	0.0362422	0.067167	0.00100751	0.0640529	0.00659214	0.083678	0.0046489	0.0123252	0.172708	0.192549	0.0286908	0.616614	0.699549	0.0489767	0.0520867	0.00484326	0.646979	0.370591	0.522029
AC012462.3	0.504447	0.693626	0.756898	0.467777	0.682781	0.199793	0.612185	0.389041	0.654658	0.901582	0.745094	0.383077	0.735093	0.235045	0.52215	0.496583	0.552483	0.838894	0.84006	0.970951	0.859616
AC012485.2	0.00179945	0.11042	0.0256036	0.548489	0.374224	0.00456904	0.00615935	0.0138957	0.00768337	0.00253882	0.00042496	3.0296e-06	0.294066	0.182075	0.709459	0.00181929	0.0843012	0.657912	0.189004	0.00563822	0.0765304
AC012494.1	0.672594	0.0141643	0.0805228	0.000660962	0.042779	0.00188962	0.360952	0.257331	0.887675	0.144355	0.0225258	0.38639	0.0556875	0.103681	0.0121607	0.125227	0.0467825	0.0665888	0.103703	0.00474493	0.0603001
AC012500.1	NA	NA	NA	NA	NA	NA	NA	NA	NA	NA	NA	NA	NA	NA	NA	NA	NA	NA	NA	NA	NA
AC012501.2	0.00567298	0.00195725	0.0434717	0.0367097	0.0313218	0.00405846	0.0785253	0.00515262	0.141207	0.148258	0.000379701	0.00596812	0.020784	0.0033444	0.0382353	0.0570318	0.0103479	0.00349933	0.197709	0.000177336	0.0140172
AC012506.1	0.0226235	0.259406	0.0834981	0.616286	0.659969	0.0192651	0.12567	0.152408	0.0128541	0.590904	0.473429	0.0724746	0.000181177	0.0422238	0.0336603	0.0567398	0.0573927	0.656421	0.0916841	0.047215	0.024207
AC012506.2	0.0150758	0.0216097	0.0242778	0.00252278	0.0680519	0.022932	0.0172355	0.00637054	0.00136838	0.00411543	0.0287071	0.0718861	0.000372097	0.0178647	0.00484106	0.00071418	0.00476419	0.0755848	0.0180098	0.00131083	0.0285691
AC012506.3	0.000255564	0.000598113	0.000420417	0.0515042	0.0567522	0.000601899	0.00096945	0.0116049	0.0184419	0.00560315	0.00118749	0.00682978	0.00128313	0.000590919	0.00039519	0.00023622	0.0110449	0.0678701	0.00835509	0.00147521	0.00406374
AC012506.4	2.24297e-08	9.9571e-06	2.97251e-06	0.0013333	0.000149713	4.14117e-06	0.000199376	4.2503e-05	5.54957e-06	1.49157e-05	5.50301e-07	3.34414e-06	0.00577761	0.000162085	0.00177654	4.79525e-06	0.000152361	3.07113e-06	2.09567e-08	3.11563e-07	4.7872e-07
AC012507.3	0.023625	0.590834	0.0426052	0.0528817	0.224489	0.15372	0.724679	0.882897	0.706536	0.0554937	0.0932122	0.541301	0.150667	9.6664e-05	0.00296994	0.221021	0.829292	0.127711	0.0178447	0.0513669	0.0582431
AC012593.1	0.351822	0.189854	0.43799	0.591713	0.378057	0.105988	0.224537	0.0385576	0.374349	0.0635144	0.0390042	0.137808	0.20039	0.174559	0.827726	0.338936	0.00591153	0.94886	0.468007	0.0588793	0.0757977
AC012613.2	0.0560983	0.122025	0.11143	0.04151	0.0188306	0.0166546	0.0151837	0.103159	0.00471908	0.160397	0.0220634	0.00190965	0.160246	0.0332499	0.638633	0.308156	0.255639	0.0130834	0.959059	0.0493572	0.431803
AC012640.1	0.732378	0.851505	0.25547	0.298663	0.548525	0.675904	0.318912	0.488419	0.340203	0.745508	0.734012	0.0362961	0.887221	0.0901919	0.552527	0.885314	0.501359	0.390265	0.142444	0.503379	0.0695306
AC012668.1	0.0525066	0.181574	0.139533	0.422666	0.356607	0.160301	0.450246	0.409301	0.052506	0.208711	0.46422	0.433152	0.200856	0.217144	0.077118	0.014451	0.323878	0.166294	0.225891	0.207274	0.439288
AC012668.2	0.0162103	0.0258307	0.0476885	0.0046072	0.172136	0.249331	0.0399463	0.0188621	1.69848e-05	0.00216987	0.105509	0.0786809	0.141332	0.171815	0.541655	0.00227786	0.130659	0.00761774	0.0692373	0.21417	0.136296
AC012668.3	0.733488	0.452469	0.623352	0.290174	0.229571	0.993299	0.411731	0.390262	0.958024	0.845921	0.473705	0.17694	0.351247	0.498741	0.0610839	0.918444	0.658688	0.584765	0.855184	0.964784	0.455753
AC013267.1	3.79898e-11	1.60692e-09	3.72193e-07	2.52125e-06	3.17456e-05	3.12131e-09	3.64162e-07	8.94596e-06	1.67588e-05	8.00389e-07	1.11187e-09	9.9864e-10	0.0242817	0.00167921	0.00239274	6.82394e-08	3.8283e-08	1.7534e-06	5.98581e-08	4.61494e-08	9.65464e-07
AC013286.1	0.065821	0.0201852	0.0109976	0.365326	0.0113928	3.58921e-05	0.00123625	0.000282365	0.00725383	0.00237242	0.00220032	0.000699227	0.0326504	0.210468	0.0852699	0.0491446	0.0610143	0.00367689	0.364189	0.000154991	0.858605
AC013401.1	0.980883	0.00293851	0.612772	0.0488833	0.270298	0.447793	0.717755	0.52931	0.709201	0.273682	0.165181	0.935853	0.0187102	0.819028	0.0472537	0.493512	0.270254	0.288616	0.776667	0.0398803	0.461693
AC013402.1	NA	NA	NA	NA	NA	NA	NA	NA	NA	NA	NA	NA	NA	NA	NA	NA	NA	NA	NA	NA	NA
AC013402.3	0.52641	0.720735	0.916385	0.800427	0.50356	0.540826	0.293849	0.163861	0.747725	0.260867	0.174996	0.827363	0.912142	0.183167	0.855441	0.39046	0.805399	0.842334	0.575253	0.492879	0.865082
AC013442.1	0.0841977	0.264675	0.137526	0.552209	0.0928281	0.038945	0.102301	0.248074	0.302105	0.0977437	0.203327	0.544192	0.264748	0.465094	0.405227	0.104342	0.148987	0.198055	0.118629	0.21793	0.308682
AC013448.1	0.0294314	0.000115405	0.0449731	0.157467	0.000278313	0.06645	0.0133451	0.000646659	0.00749085	0.0253329	0.00148241	0.103373	0.0028713	0.016382	0.0182246	0.218148	0.0158644	8.30499e-05	0.0222653	0.00329745	0.0160411
AC013448.2	0.480718	0.339003	0.136142	0.572399	0.262769	0.184527	0.225809	0.102031	0.0628761	0.185019	0.319421	0.726541	0.168653	0.122814	0.18285	0.358205	0.663105	0.146822	0.95022	0.61748	0.801762
AC013460.1	6.25692e-06	1.44752e-06	5.01579e-07	0.00010449	0.000186944	1.77685e-05	1.10446e-06	1.5037e-06	5.31621e-09	1.57546e-05	4.41674e-07	1.24499e-06	2.27045e-07	9.27537e-05	0.00149627	1.88622e-06	0.00204892	2.56619e-05	7.08028e-05	4.91575e-06	7.16863e-09
AC013480.1	0.550238	0.23972	0.844046	0.0760405	0.100751	0.445997	0.407551	0.376764	0.323409	0.389297	0.527323	0.475399	0.173005	0.446141	0.378923	0.804066	0.0640473	0.525405	0.668369	0.216562	0.753772
AC013549.1	0.0332918	0.444749	0.0565339	0.15034	0.833741	0.0109459	0.0774169	0.137736	0.000545265	0.0124566	0.100799	0.0244019	0.0157133	0.278173	0.157132	0.0102337	0.415705	0.281728	0.0272086	0.0460726	0.14102
AC013727.1	0.930549	0.43251	0.713032	0.862605	0.832481	0.374871	0.530981	0.0555662	0.374869	0.6453	0.615	0.730122	0.486698	0.257239	0.663113	0.815342	0.883419	0.903321	0.804213	0.740192	0.43639
AC013727.2	0.834829	0.418251	0.808134	0.566482	0.807002	0.395973	0.395959	0.11792	0.376283	0.426256	0.495738	0.446081	0.542907	0.492474	0.159964	0.711862	0.743743	0.460778	0.945866	0.485238	0.439427
AC015726.1	0.000220506	0.017126	0.00110868	0.0467527	0.131099	0.000360448	0.0112433	0.000455809	0.00930029	0.000922101	0.000148184	0.00211218	0.149976	0.113712	0.72934	0.00225098	0.0272197	0.240586	0.00623336	0.000524094	0.000294788
AC015849.12	0.0213755	0.0990586	0.244839	0.519517	0.17274	0.0378634	0.105197	0.0042952	0.104859	0.165418	0.00298971	0.249696	0.00540293	0.0524015	0.0202073	0.0823561	0.0196303	0.0950579	0.00716035	0.0188738	0.0039391
AC015849.2	9.06962e-09	0.00273222	2.7637e-05	0.000763678	0.0141057	0.000147557	0.00120751	3.86349e-06	0.0361189	0.0020608	2.9976e-07	5.59204e-11	0.0305986	1.83936e-06	0.186765	0.00181376	0.00364006	0.000112561	0.000629063	1.15373e-06	4.05728e-06
AC015883.1	1.44487e-05	0.0158506	0.020737	0.472886	0.0533468	3.87229e-05	0.000513303	0.00222331	0.00788138	0.0482161	0.000538811	0.000214455	0.245321	0.0446813	0.540523	0.00962214	0.0178336	0.126981	0.0949244	0.000656604	0.0115725
AC015909.1	0.0149547	0.0429213	0.00169445	0.0758793	0.101288	0.00192828	0.00116705	0.0559836	0.036737	0.000138439	0.00114051	0.0507184	0.0207783	0.00390575	0.147785	0.010667	0.00985931	0.132438	0.00103525	0.000538889	0.000732033
AC015923.1	0.00602968	0.0167034	0.00447852	0.0673272	0.000212176	3.66366e-05	3.07088e-05	0.000138898	0.1015	0.0314246	2.12699e-05	3.7007e-05	0.0276172	1.95174e-05	0.0330484	0.0211862	0.0712926	0.0110502	0.901039	0.000949554	0.0786475
AC015971.1	0.789725	0.324122	0.53954	0.21631	0.373972	0.889941	0.142774	0.118158	0.0809927	0.12499	0.270245	0.204219	0.0458619	0.368354	0.224211	0.0755419	0.134521	0.451985	0.340484	0.394392	0.0290932
AC015987.1	0.00110804	0.000142882	0.0358954	7.53243e-05	0.00680668	2.63297e-07	0.00011023	0.00281124	0.000203415	8.50426e-06	1.98834e-06	9.22505e-06	0.378537	0.385933	0.0131762	1.51403e-06	2.62431e-07	0.016782	0.00104921	1.60804e-08	0.00417391
AC016292.1	0.0268734	0.000436443	0.00367475	0.0589568	0.00170346	2.49879e-05	0.000767718	0.00212126	0.000514412	0.0022014	0.00545308	0.000313211	0.249188	0.0436818	0.0683407	0.0405759	0.0105558	0.00278706	0.440448	0.00256725	0.605375
AC016405.1	0.0433127	0.121568	0.119065	0.157823	0.0220323	0.0817477	0.0425702	0.00302222	0.0918481	0.343376	0.0468142	0.0222167	0.713701	0.0477465	0.260618	0.418937	0.255181	0.0697812	0.0308862	0.120293	0.512246
AC016549.1	9.3129e-09	4.91013e-08	6.95945e-08	0.0450278	6.07194e-05	2.14923e-08	5.35218e-06	4.93701e-16	2.51534e-05	1.91521e-05	4.67364e-13	4.82586e-11	0.00232792	4.90618e-06	0.189615	0.000111673	7.9217e-05	0.000670474	0.0642211	1.52145e-09	1.14488e-05
AC016575.1	0.553853	0.397722	0.288249	0.543756	0.0777826	0.820085	0.881	0.740604	0.55218	0.67503	0.427967	0.606666	0.293055	0.688781	0.0522728	0.289131	0.659217	0.0367448	0.487887	0.636184	0.681835
AC016576.1	0.484297	0.322793	0.667019	0.0760411	0.523983	0.494041	0.650423	0.47688	0.413151	0.499625	0.465863	0.175011	0.887533	0.811282	0.0350081	0.75898	0.192731	0.569394	0.727913	0.26487	0.761916
AC016597.1	0.129114	0.436775	0.588209	0.577836	0.520941	0.937458	0.762193	0.995454	0.979537	0.878441	0.449341	0.379929	0.408949	0.635128	0.411384	0.666084	0.965568	0.402832	0.758757	0.683777	0.950663
AC016629.3	1.48096e-05	1.65861e-05	2.27772e-05	0.00466826	5.76888e-05	2.12321e-07	1.44459e-07	9.65058e-05	0.0582004	0.00145032	1.32187e-06	6.65355e-08	0.00857007	0.0430535	0.27184	0.0061183	0.00144417	0.00177425	0.0332179	1.11289e-07	3.04137e-05
AC016644.1	0.072803	0.405968	0.311863	0.264819	0.440375	0.000460046	0.104791	0.145089	0.501432	0.0110307	0.0155846	0.000287609	0.338751	0.0833601	0.862498	0.0529149	0.0871868	0.161886	0.137436	0.0124129	0.189534
AC016682.1	0.687018	0.696598	0.992177	0.95825	0.927288	0.79624	0.959677	0.833109	0.655623	0.710036	0.82964	0.209762	0.81023	0.208205	0.804677	0.864901	0.674644	0.13282	0.559878	0.585565	0.578071
AC016710.1	0.603616	0.66312	0.264492	0.350581	0.744841	0.159111	0.98558	0.904067	0.579333	0.373019	0.816386	0.510666	0.00383882	0.183586	0.332835	0.19551	0.372067	0.536436	0.536211	0.516536	0.795478
AC016716.1	9.33066e-10	3.16935e-13	1.26561e-12	1.91664e-14	2.64036e-17	2.95031e-15	4.98208e-13	0.00358283	3.01282e-15	2.13831e-11	1.84676e-11	6.49573e-11	0.0505132	0.000972024	0.000598073	3.76615e-11	1.18909e-13	1.65057e-17	6.88091e-10	3.93593e-09	8.02519e-10
AC016727.1	0.732583	0.489885	0.628833	0.272374	0.29814	0.224082	0.658832	0.502422	0.601537	0.989895	0.608402	0.367967	0.561635	0.942305	0.814451	0.805087	0.595655	0.209508	0.396703	0.38989	0.684228
AC016727.3	0.338904	0.507316	0.620157	0.0926573	0.301665	0.0347271	0.554644	0.799349	0.67771	0.658333	0.585412	0.29897	0.410146	0.664453	0.929754	0.292479	0.159754	0.570694	0.0241855	0.380014	0.118769
AC016730.1	0.831464	0.633957	0.228756	0.193595	0.716693	0.466937	0.378501	0.680348	0.376567	0.13973	0.476899	0.78116	0.014319	0.0131155	0.00831162	0.0811368	0.395168	0.448808	0.642533	0.603167	0.301077
AC016734.1	0.00606506	0.555853	0.228639	0.536431	0.118807	0.029417	0.0099481	1.77104e-05	0.116788	0.26362	0.041023	0.00220704	0.067291	0.00441496	0.0401329	0.362345	0.246612	0.27482	0.668721	0.0994698	0.720657
AC016735.1	0.000381811	0.0271684	0.0108074	0.232449	0.189672	0.000490317	0.00245754	0.000914197	0.00427374	0.00400434	0.000163442	0.0990384	0.536384	0.00936331	0.180009	0.00122803	0.0808053	0.196198	0.000241135	0.00158609	2.53838e-05
AC016737.1	0.0529098	0.248629	0.134454	0.361993	0.969432	0.131237	0.0313058	0.0927596	0.190982	0.0221823	0.0214033	0.337492	0.29582	0.550012	0.719138	0.00975521	0.0105546	0.233922	0.00238968	0.230155	0.00125005
AC016743.1	0.0340299	0.442786	0.132477	0.630136	0.803861	0.111683	0.0281385	0.00352581	0.451729	0.201679	0.0909909	0.0862744	0.0858251	0.102654	0.361461	0.0846679	0.62568	0.097688	0.144789	0.376742	0.135206
AC016747.1	NA	NA	NA	NA	NA	NA	NA	NA	NA	NA	NA	NA	NA	NA	NA	NA	NA	NA	NA	NA	NA
AC016747.3	2.60253e-05	8.39386e-08	2.45443e-06	2.55746e-05	4.76374e-07	1.19411e-05	6.49485e-05	0.000344246	1.23107e-08	3.65013e-07	3.49627e-09	0.00012828	0.00433999	0.000169616	0.0266936	2.50086e-06	7.08754e-09	2.75522e-10	7.99151e-11	1.45071e-06	1.15123e-10
AC016751.2	0.0234259	0.0233446	0.046843	0.0694006	0.390437	0.212857	0.173329	0.00531506	0.084445	0.0616485	0.0573801	0.522316	0.00318913	0.000107309	0.0186818	0.0128891	0.00322092	0.302517	0.0221642	0.094475	0.00774259
AC016821.1	0.000155869	0.00226147	9.78722e-06	0.00832794	8.8516e-07	1.02502e-08	2.04151e-05	0.00195207	0.000107571	0.000100861	1.58551e-06	7.45324e-09	0.675676	0.0304127	0.00236987	0.000985905	0.000289067	1.68942e-05	0.0182074	3.77746e-05	0.00528783
AC016831.5	0.336558	0.117598	0.279961	0.732516	0.199585	0.0497541	0.338906	0.0559915	0.192425	0.942246	0.0249805	0.0141484	0.218191	0.0834227	0.863897	0.618931	0.133741	0.222238	0.787047	0.444689	0.0909849
AC016831.6	5.1128e-05	9.38766e-06	5.90948e-07	0.000590062	0.00010488	2.1137e-09	1.63442e-06	6.50801e-08	1.13037e-05	7.53102e-05	4.71534e-08	4.13407e-11	0.60458	0.000248454	0.000437193	0.000143	1.26679e-07	0.000282639	0.0157921	2.38102e-08	4.46918e-06
AC016866.1	0.00995192	0.00159375	0.00126378	0.344088	0.0837547	0.00418485	0.0015259	0.00035997	0.0189716	0.0128749	0.00163196	0.0387564	0.00419663	0.439902	0.0434943	0.207912	0.0636373	0.013673	0.187566	0.00346483	0.0147233
AC016903.1	0.348942	0.0452226	0.0449315	0.287589	0.189902	0.00497428	0.0548424	0.0903027	0.0261588	0.0347057	0.0403795	0.0924804	0.277863	0.402534	0.853093	0.0178745	0.0319549	0.231097	0.0555127	0.165198	0.0163608
AC016903.2	0.451711	0.0815837	0.113917	0.923278	0.5884	0.701996	0.148581	0.536118	0.181984	0.0920837	0.582519	0.876734	0.37538	0.551335	0.432869	0.308165	0.507197	0.857115	0.428936	0.180364	0.695507
AC016907.2	0.866139	0.868525	0.888733	0.890628	0.942812	0.858955	0.959297	0.787243	0.223	0.996493	0.986586	0.542408	0.0868158	0.750624	0.760939	0.632885	0.641102	0.463088	0.896931	0.552883	0.682524
AC016910.1	0.0228448	0.0133816	0.000796815	0.131701	0.0182083	0.000953124	0.0159367	2.04475e-07	4.83574e-06	0.0278085	0.000333697	6.23385e-05	0.00659184	0.337278	0.0413934	0.0131862	0.0578885	0.0134265	0.508378	0.0166995	0.00658844
AC016987.1	0.274975	0.792739	0.349769	0.193968	0.57008	0.732454	0.459885	0.952836	0.881633	0.29494	0.791501	0.543937	0.0113632	0.231087	0.644615	0.627419	0.861636	0.535999	0.128168	0.395629	0.209136
AC016993.1	0.242886	0.16273	0.303075	0.0989497	0.0339567	0.00985172	0.0961902	0.206234	0.952553	0.105646	0.0144163	0.189765	0.638789	0.0602363	0.1962	0.173849	0.020043	0.1019	0.234385	0.00614185	0.046534
AC017002.1	0.729364	0.0730147	0.961241	8.8082e-05	0.030637	0.687178	0.679565	0.934582	0.0109598	0.144127	0.638623	0.0247589	0.513129	0.70496	0.269744	0.0991361	0.290364	0.017099	0.187566	0.276453	0.70559
AC017002.2	2.75844e-05	0.00173223	0.00152765	0.0240081	6.33191e-06	3.92375e-06	9.22784e-05	4.38018e-05	8.25237e-05	1.91403e-06	3.63909e-05	1.15962e-08	0.0481157	0.0117623	0.39953	0.000417737	0.00227161	2.33412e-05	0.0271719	0.00016749	0.00609646
AC017006.2	2.16222e-08	0.00252343	0.00495296	0.866328	0.0672363	3.45852e-06	3.3439e-05	2.15182e-12	0.0208033	0.000365297	2.42255e-09	1.67539e-06	0.0377342	1.74311e-06	0.0344425	0.00285197	0.000514873	0.0184449	0.0435081	1.42643e-07	0.00226237
AC017028.1	NA	NA	NA	NA	NA	NA	NA	NA	NA	NA	NA	NA	NA	NA	NA	NA	NA	NA	NA	NA	NA
AC017028.2	0.062326	0.924833	0.269348	0.642471	0.927904	0.107274	0.816267	0.724423	0.701402	0.550644	0.645618	0.160746	0.60388	0.0480566	0.134682	0.335811	0.672306	0.897134	0.633168	0.170114	0.881596
AC017048.1	0.103878	0.137709	0.341285	0.473235	0.638773	0.600149	0.366681	0.496794	0.804969	0.198656	0.498873	0.123652	0.0044298	0.289372	0.719339	0.380929	0.715545	0.52013	0.413567	0.906421	0.067372
AC017048.2	0.000383573	0.0956182	0.0823151	0.605897	0.752102	0.326598	0.392429	0.0342363	0.725546	0.0193965	0.0515822	0.440745	0.676873	0.767549	0.550978	0.791005	0.0233177	0.0734875	0.0225297	0.129114	0.450958
AC017053.1	0.634445	0.331693	0.890167	0.833744	0.57848	0.640288	0.624723	0.173933	0.879239	0.587447	0.349777	0.120892	0.831074	0.0219159	0.511842	0.396739	0.446247	0.157377	0.516388	0.479116	0.793302
AC017074.1	0.00627915	0.0801191	0.00200624	0.12677	0.152077	0.00355997	0.000964393	0.0159636	0.295842	0.00287459	0.00152492	0.00491524	0.640051	0.00803883	0.118678	0.143176	0.21877	0.341452	0.157316	0.000357459	0.0238963
AC017074.2	3.00262e-11	1.36781e-21	1.08944e-13	2.30836e-08	1.95605e-15	6.46361e-18	1.92799e-14	1.41162e-12	3.22922e-13	3.53394e-15	1.34114e-19	5.12296e-14	0.00142111	1.01734e-05	0.000366593	5.82e-12	4.92039e-18	3.84176e-08	1.35473e-08	9.67454e-19	8.01191e-12
AC017076.1	1.12716e-05	2.85716e-05	0.0119535	0.0305572	0.00498767	2.08643e-06	0.00116327	0.0246926	0.00213156	0.00410379	7.78438e-05	3.24213e-07	0.912087	0.178265	9.74092e-05	0.00350829	0.000197566	3.74902e-05	0.0355555	8.19229e-06	0.0751731
AC017083.1	0.0264179	0.0629691	0.0840919	0.0851734	0.491991	0.151623	0.10561	0.00984626	0.0560893	0.177073	0.0492751	0.0481335	0.0597932	0.143078	0.171513	0.495399	0.254864	0.275475	0.393468	0.123986	0.0445889
AC017083.2	2.69962e-08	3.78213e-06	1.81601e-05	9.45314e-07	0.00287069	1.85831e-09	2.59241e-08	0.000105178	0.000121799	1.05498e-09	2.92008e-09	3.05911e-08	0.832664	0.0378881	0.063813	3.54411e-10	1.49476e-06	4.02534e-05	1.71791e-10	4.38032e-09	1.38809e-09
AC017104.1	1.7231e-05	0.000137198	0.00167546	0.185735	0.000104912	1.78034e-05	0.000911131	0.000106663	3.96062e-06	0.000183334	4.09847e-05	0.00350369	0.219745	0.41134	0.0253862	0.000307823	0.000348752	0.000391552	0.0357526	0.00262613	0.0255132
AC017104.2	5.38131e-11	0.00013652	1.13893e-05	0.445516	0.000737221	1.92609e-09	2.62534e-09	3.41567e-07	0.00439817	2.36118e-06	2.95716e-10	1.17407e-09	0.167689	3.40155e-06	0.325754	0.000393559	1.11093e-05	0.004108	0.00109173	1.24639e-09	6.87083e-08
AC018359.1	0.15889	0.130626	0.20323	0.398185	0.475066	0.774167	0.41295	0.692112	0.581689	0.220833	0.200381	0.659636	0.772227	0.0221761	0.796999	0.193206	0.164553	0.163942	0.0737108	0.154215	0.117979
AC018450.1	0.848812	0.974835	0.873125	0.0582158	0.66921	0.834098	0.580268	0.844873	0.57534	0.566133	0.992942	0.823222	0.016909	0.175584	0.846979	0.789552	0.312528	0.502788	0.779471	0.243158	0.472082
AC018616.1	0.18839	0.837864	0.828277	0.197416	0.844018	0.531019	0.203857	0.285334	0.224543	0.873786	0.455776	0.798888	0.0500048	0.100084	0.358066	0.100342	0.443508	0.572212	0.200962	0.188402	0.0164319
AC018618.1	0.155638	0.654589	0.532131	0.457091	0.293827	0.63772	0.448234	0.220483	0.223202	0.456245	0.969817	0.554566	0.0633711	0.294655	0.505184	0.346888	0.628266	0.0725574	0.896392	0.4553	0.864044
AC018628.1	0.236484	0.0108601	0.0502514	0.061315	0.199242	0.101313	0.175247	0.0171089	0.419595	0.0893868	0.0207981	0.00803394	0.862509	0.308297	0.744368	0.430984	0.499766	0.445289	0.170349	0.0832488	0.0352193
AC018647.3	1.50224e-11	1.68794e-10	8.05337e-09	0.00018635	0.000929379	1.60525e-08	1.70069e-07	6.50844e-09	2.05322e-07	2.76212e-10	8.12732e-12	1.23398e-07	0.184248	0.0173545	7.64923e-06	3.4783e-05	2.44184e-08	1.68159e-07	4.00438e-06	5.25613e-14	1.73223e-07
AC018685.1	0.648203	0.46689	0.109101	0.00352279	0.787166	0.350986	0.262842	0.395482	0.00871326	0.772403	0.817512	0.227774	9.26396e-06	0.0859862	2.58143e-05	0.0213124	0.564439	0.561572	0.0093715	0.237411	0.029548
AC018685.2	0.0864438	0.160053	0.256553	0.434913	0.769352	0.0964614	0.0614695	0.129424	0.239501	0.348426	0.227019	0.170828	0.831548	0.0567242	0.499259	0.443617	0.637716	0.650706	0.272788	0.0764967	0.123099
AC018690.1	NA	NA	NA	NA	NA	NA	NA	NA	NA	NA	NA	NA	NA	NA	NA	NA	NA	NA	NA	NA	NA
AC018742.1	0.477241	0.73377	0.0742368	0.0563302	0.8244	0.513865	0.474408	0.620101	0.2148	0.313975	0.737587	0.488248	0.211671	0.381228	0.180585	0.139984	0.388753	0.428511	0.540441	0.503725	0.436534
AC018761.1	1.75095e-06	1.39053e-06	0.000269407	0.0236853	0.00119465	4.19752e-06	1.30311e-08	1.87665e-06	0.00655828	0.000120107	4.03278e-07	1.84682e-07	0.058552	0.0212812	0.000760999	0.00020608	0.000329466	6.21806e-05	0.32104	2.9851e-08	0.0716
AC018767.1	0.0366509	0.035584	0.0799269	0.117229	0.347263	0.544979	0.227804	0.696306	0.28785	0.0187979	0.11933	0.913314	0.843355	0.811412	0.343366	0.0797494	0.206411	0.257779	0.0955602	0.0521842	0.0580643
AC018816.1	0.0319714	0.188972	0.651421	0.376207	0.417703	0.607168	0.196316	0.0275499	0.215784	0.0143044	0.120007	0.0711569	0.721884	0.534374	0.517753	0.807438	0.0481897	0.458838	0.465086	0.0199839	0.688163
AC018832.1	0.00280966	0.00702241	0.000409561	0.0656347	0.0985162	0.0187988	0.000541702	0.00542835	0.00112353	0.00509549	0.00257567	0.18652	0.0195058	0.0100292	0.119088	0.00135367	0.00824886	0.00605613	0.0855324	0.00312234	0.0450292
AC018892.3	0.956095	0.201563	0.0123965	0.881247	0.722126	0.484203	0.0468422	0.0868212	0.365384	0.410767	0.207263	0.312897	0.367335	0.243591	0.680673	0.0929236	0.535505	0.923201	0.797389	0.747681	0.835191
AC019055.1	0.99159	0.291306	0.552678	0.825403	0.852871	0.495251	0.90822	0.601589	0.61315	0.608986	0.14328	0.663592	0.757743	0.0587851	0.477269	0.410128	0.433056	0.748828	0.363509	0.820634	0.154385
AC019064.1	0.591568	0.855534	0.324517	0.227446	0.540715	0.602145	0.967932	0.247877	0.871459	0.768208	0.979113	0.636181	0.948585	0.577172	0.848453	0.591117	0.33357	0.896901	0.795536	0.416644	0.509897
AC019080.1	0.00193125	1.37585e-05	9.32523e-05	0.00292303	0.00036152	1.51983e-05	8.67131e-05	2.18632e-06	0.00114344	0.000498009	8.33762e-06	2.7761e-05	0.881878	0.015576	0.614731	0.000819971	8.56115e-05	0.00431859	0.104301	0.000124771	0.0098539
AC019117.1	0.0280388	0.0296527	0.0447019	0.00178002	0.000444377	0.0300748	0.0297187	0.623712	0.0302081	0.0023251	0.000227328	0.0115497	7.67621e-05	0.240041	0.849098	0.0136548	0.000678784	0.00143342	0.00318919	0.000676117	0.10026
AC019117.2	1.03313e-05	0.00573343	0.000140626	0.00906109	0.00140558	0.0116102	6.68076e-05	0.0340793	0.00104007	4.96534e-05	7.85411e-05	0.00196291	0.923954	0.00313866	0.130445	0.0147168	0.0009099	0.000316143	0.000993882	2.69742e-05	0.00760341
AC019129.2	0.177797	0.809473	0.720874	0.217276	0.00322313	0.213946	0.337323	0.399824	0.115685	0.904951	0.054381	0.00575611	0.00710656	0.244371	0.000170781	0.471798	0.35013	0.0379029	0.000893302	0.19598	0.000325928
AC019131.1	NA	NA	NA	NA	NA	NA	NA	NA	NA	NA	NA	NA	NA	NA	NA	NA	NA	NA	NA	NA	NA
AC019171.1	0.000110563	1.39013e-05	0.000287929	0.0141605	5.84594e-05	2.98017e-05	0.000743355	5.29486e-05	0.00294125	0.000700263	0.000173389	0.00112589	0.00280685	0.0208225	0.00529447	0.00721113	9.04763e-05	0.000757941	0.140589	1.44696e-06	0.0544697
AC019186.1	7.59656e-06	4.53378e-07	6.38607e-08	0.00017783	7.3916e-08	6.24172e-07	6.91299e-07	2.86563e-05	0.001851	2.42373e-07	3.4956e-11	2.73145e-07	0.191459	0.0232221	0.215352	2.75525e-05	8.54276e-07	4.98647e-05	1.33523e-05	1.14668e-10	5.6782e-05
AC019205.1	NA	NA	NA	NA	NA	NA	NA	NA	NA	NA	NA	NA	NA	NA	NA	NA	NA	NA	NA	NA	NA
AC019330.1	0.557164	0.514847	0.173081	0.217413	0.430767	0.980602	0.836267	0.550783	0.912867	0.276617	0.790931	0.535907	0.0177117	0.747556	0.157045	0.693092	0.0564987	0.754281	0.0328996	0.868566	0.0277004
AC020595.1	0.431379	0.385003	0.934495	0.914117	0.436223	0.927863	0.266956	0.0500998	0.114256	0.846851	0.272944	0.316528	0.970366	0.586266	0.708449	0.745052	0.446167	0.762478	0.583476	0.189747	0.0658025
AC020636.1	0.119077	0.145237	0.0197735	0.325248	0.556932	0.0322849	0.110173	0.0234263	0.0422124	0.056507	0.0372408	0.129533	0.817028	0.264499	0.35965	0.226283	0.0286449	0.182228	0.141829	0.0533684	0.155317
AC020703.1	0.0895047	0.00181904	0.000278888	0.00244504	0.118354	0.00295481	0.00292677	0.0278675	0.0102713	0.00972575	0.0215553	0.00287426	0.106432	0.311101	0.0189111	0.0547223	0.0273756	0.0560592	0.0266318	0.0239157	0.000217101
AC020743.2	0.96716	0.539136	0.676356	0.886806	0.751295	0.240437	0.986082	0.0801064	0.896415	0.783306	0.764601	0.937682	0.0372291	0.0735319	0.566383	0.833536	0.138012	0.846453	0.200708	0.0235177	0.00824154
AC020743.3	0.454135	0.996331	0.772963	0.660366	0.836886	0.39274	0.630796	0.814926	0.848792	0.694949	0.689625	0.975915	0.181289	0.127936	0.607894	0.897687	0.928764	0.701358	0.224632	0.773216	0.716101
AC020900.1	0.229763	0.720443	0.933579	0.904775	0.948908	0.588101	0.600539	0.302254	0.468868	0.867919	0.887046	0.600997	0.756734	0.965954	0.907854	0.955017	0.822761	0.417054	0.238394	0.314087	0.318561
AC020915.1	NA	NA	NA	NA	NA	NA	NA	NA	NA	NA	NA	NA	NA	NA	NA	NA	NA	NA	NA	NA	NA
AC020915.2	4.88225e-14	1.93117e-08	1.53957e-09	0.018077	7.63414e-05	8.3449e-11	1.2857e-12	0.00035227	9.45806e-08	1.75287e-08	4.95194e-09	8.82805e-06	0.00808974	0.00101535	0.000102325	8.89896e-08	4.49857e-07	9.54867e-05	9.7349e-06	1.13272e-09	2.66079e-07
AC020931.1	0.0112991	1.61565e-06	7.96807e-05	0.000971876	0.0132642	1.34187e-05	3.29671e-07	8.19322e-07	3.98044e-06	5.18156e-07	2.17358e-07	3.10267e-05	0.172104	0.84015	0.042931	0.000404782	0.000513903	0.00197101	0.0499878	1.37429e-06	0.000941684
AC020934.1	0.00141358	8.05679e-05	3.39105e-06	0.00130934	0.00131022	7.23037e-05	2.96754e-05	0.000639906	4.19268e-05	4.48639e-05	2.2405e-05	4.43924e-06	0.0784554	0.206151	0.00366796	0.000540347	3.51482e-06	0.00623384	0.00428306	3.65586e-06	0.00152831
AC020951.1	2.36785e-11	4.00563e-11	3.90379e-11	0.0122252	5.77385e-07	2.87927e-13	6.65804e-12	6.84834e-17	2.6957e-12	2.4774e-09	5.2395e-16	5.42003e-14	0.000907985	0.000465349	8.07032e-07	3.89672e-10	2.80645e-09	4.44624e-06	0.0848979	8.99016e-15	0.000722487
AC021037.1	0.126979	0.151724	0.000956807	0.582607	0.845099	0.558134	0.0170078	0.103997	0.163638	0.0203226	0.0524902	0.825582	0.0158411	0.0489084	0.00665647	0.0236691	0.0204949	0.541771	0.26801	0.163236	0.175555
AC021066.1	NA	NA	NA	NA	NA	NA	NA	NA	NA	NA	NA	NA	NA	NA	NA	NA	NA	NA	NA	NA	NA
AC021078.1	0.00657855	0.437846	0.563684	0.656289	0.0868568	0.011053	0.369663	0.193453	0.0405864	0.106788	0.202842	0.0188434	0.421041	0.699443	0.888046	0.0670082	0.0551729	0.0864441	0.590429	0.0461153	0.779355
AC021087.1	8.70986e-11	1.4602e-12	2.34995e-14	1.2692e-06	5.7141e-12	2.43923e-14	3.34674e-16	1.42658e-15	5.07947e-13	1.41046e-13	1.76386e-17	1.2586e-11	1.92076e-07	3.59279e-05	0.00425841	2.98089e-11	2.56061e-16	1.44446e-10	7.21126e-05	9.96902e-15	1.54715e-06
AC021134.1	0.296577	0.105421	0.619868	0.449084	0.53597	0.37028	0.262846	0.0520709	0.0101552	0.184681	0.178375	0.467201	0.606796	0.986874	0.459894	0.0815748	0.0231607	0.239384	0.132904	0.684496	0.341395
AC021192.1	0.00528898	0.0047753	0.174078	0.772335	0.0305077	0.560295	0.0890889	0.000843891	0.150627	0.00167637	0.000325607	0.486637	0.186723	0.0441725	0.803452	0.0607408	0.00222403	0.0178323	0.0136195	0.000927021	0.0021169
AC021231.1	0.00232723	0.0254402	0.0555092	0.814527	0.0578909	0.0277219	0.0328047	1.27377e-05	0.00115554	0.0529283	0.00127648	4.16582e-05	0.738579	0.00329556	0.53132	0.0249833	0.33349	0.0798783	0.453276	0.0114133	0.477614
AC021613.1	0.27072	0.0679985	0.345733	0.435797	0.033772	0.435869	0.709504	0.0311776	0.942765	0.972994	0.124402	0.375421	0.164474	0.00116272	0.906552	0.591609	0.4643	0.0276672	0.471185	0.208822	0.371725
AC022098.1	9.56386e-11	4.66086e-10	4.9325e-13	0.00102226	8.44422e-12	2.60852e-18	7.67196e-18	4.31159e-14	7.67423e-10	1.36382e-11	3.0347e-15	1.82432e-15	1.8806e-05	3.06077e-06	6.43598e-05	3.45406e-10	4.8077e-10	6.56018e-10	0.0290012	6.80105e-18	4.73452e-08
AC022098.2	NA	NA	NA	NA	NA	NA	NA	NA	NA	NA	NA	NA	NA	NA	NA	NA	NA	NA	NA	NA	NA
AC022182.1	6.83999e-11	8.89892e-05	1.45902e-06	0.00244712	2.2666e-07	9.60134e-05	2.06679e-07	1.20346e-05	0.0251009	2.5266e-10	1.40321e-08	0.00285685	6.63857e-06	8.10509e-06	0.0897489	4.86305e-05	1.56887e-05	4.36025e-10	2.6541e-09	6.37764e-10	1.25108e-06
AC022182.2	2.34104e-21	1.48736e-15	9.16599e-17	2.72208e-07	1.60942e-16	1.11098e-25	4.71482e-25	1.50607e-14	6.4802e-10	5.05738e-21	1.74125e-24	2.91666e-16	3.65233e-07	3.559e-09	1.13776e-09	4.78556e-13	6.30734e-17	1.05232e-15	7.28587e-12	6.79595e-28	2.36362e-14
AC022210.1	0.174781	0.00904886	0.0837755	0.81133	0.544335	0.601769	0.756237	0.224088	0.0974593	0.0143955	0.408593	0.10364	0.356125	0.825139	0.239302	0.930208	0.537546	0.286132	0.840666	0.281288	0.999243
AC022395.1	0.492947	0.229523	0.252268	0.475709	0.402942	0.331551	0.56841	0.00349725	0.380316	0.709542	0.0174494	0.259041	0.377085	0.571236	0.929477	0.986946	0.71014	0.718473	0.312228	0.0114898	0.00433899
AC022486.1	0.753396	0.496827	0.428794	0.775759	0.583216	0.657333	0.911124	0.751952	0.168875	0.560999	0.480408	0.583504	0.802048	0.157712	0.0200857	0.698558	0.280463	0.980599	0.865303	0.735697	0.947263
AC022537.1	0.752837	0.519936	0.858763	0.564748	0.524353	0.331846	0.94177	0.166674	0.897539	0.481073	0.722553	0.613519	0.927813	0.614163	0.548323	0.661828	0.538469	0.158114	0.220369	0.494205	0.978172
AC022819.1	0.125523	0.0153944	0.000668595	0.0201898	0.0105268	0.000311113	0.0155206	0.0654381	0.00429815	0.0697893	0.0150558	0.00280868	0.000167606	0.0454533	0.00150132	0.00946663	0.227562	0.00058147	0.140204	0.0122311	0.00478378
AC022872.1	0.158602	0.0432652	0.0384079	0.40082	0.129022	0.00735433	0.0221965	0.00302774	0.0785005	0.138675	0.0239909	0.0481199	0.075877	0.00033801	0.000607552	0.0160158	0.0630059	0.123924	0.826574	0.00990868	0.489311
AC023128.1	0.943415	0.300533	0.356443	0.466738	0.666686	0.295034	0.920488	0.102572	0.979744	0.484461	0.639151	0.786475	0.33957	0.27514	0.00161989	0.531213	0.261963	0.978174	0.989844	0.10906	0.145719
AC023158.1	0.584091	0.304733	0.420436	0.361807	0.865125	0.529291	0.210043	0.488557	0.562492	0.280094	0.654402	0.475901	0.593328	0.610487	0.20496	0.876632	0.351011	0.944409	0.518906	0.798631	0.112085
AC023283.1	1.67478e-18	3.4804e-19	1.063e-27	7.92873e-06	2.02418e-13	5.26449e-18	4.47391e-26	3.36163e-14	4.43699e-20	1.45276e-18	1.745e-23	2.52658e-13	1.93252e-05	2.44886e-05	4.29339e-07	1.37652e-18	1.07881e-15	9.52498e-15	4.88531e-11	1.14333e-14	1.29905e-14
AC023347.1	0.0608766	0.011696	0.0214903	0.0290766	0.274118	0.0517419	0.121496	0.0805643	0.0960599	0.221478	0.0430898	0.169925	0.0376093	0.00616293	0.0169715	0.0251056	0.0770053	0.0161936	0.135725	0.11634	0.354381
AC023385.1	0.81811	0.492589	0.434649	0.921907	0.565283	0.194119	0.534084	0.846273	0.788048	0.271957	0.685178	0.0960285	0.218327	0.0783748	0.140752	0.90745	0.30319	0.864215	0.925696	0.20771	0.952187
AC023469.1	0.280025	0.0669538	0.607137	0.460089	0.139915	0.376669	0.0393069	0.256601	0.448926	0.415788	0.237181	0.431892	0.0941313	0.124832	0.305436	0.714581	0.341701	0.221436	0.16505	0.11906	0.090162
AC023469.2	0.199033	0.174327	0.55819	0.416585	0.771584	0.423615	0.0106154	0.0393337	0.125966	0.159696	0.160273	0.630072	0.000140866	0.0181072	0.0111857	0.203469	0.207252	0.228633	0.294173	0.122672	0.0145199
AC023481.1	1.03287e-05	0.00188177	7.47222e-05	0.218945	0.00108333	4.00608e-06	0.000345189	7.42926e-05	0.0193676	0.0014703	7.28973e-06	3.06527e-05	0.237595	0.0227274	0.152218	0.00164968	0.00850809	0.000805944	0.000461838	0.000252363	0.00252277
AC023590.1	4.30179e-09	3.38558e-08	1.09555e-05	0.0182142	2.53161e-11	3.5996e-10	2.52453e-09	2.55676e-14	0.000222867	1.24523e-05	4.25801e-14	2.50887e-13	0.772759	0.00189641	0.331537	0.000454108	2.45493e-07	4.44859e-07	0.239009	8.31915e-11	0.0191946
AC023593.1	9.13735e-07	1.07071e-07	4.65602e-09	1.81456e-06	0.00362163	1.11141e-07	1.30521e-09	5.71535e-08	1.53215e-05	0.00010908	3.96998e-09	8.1092e-06	8.16371e-09	7.91135e-06	0.0768976	3.12879e-09	1.01655e-07	2.39569e-05	3.07325e-07	1.70373e-07	1.01866e-08
AC023669.1	0.0548169	2.57014e-05	0.0427746	0.00346452	9.49172e-05	0.000325428	7.22047e-05	3.11873e-05	1.52867e-05	0.0027227	0.00299819	0.0130015	0.000814575	8.58876e-05	0.00142416	4.1049e-05	1.06809e-06	0.000194616	0.0190888	0.000576344	0.00210833
AC023818.1	0.388815	0.758471	0.288226	0.481347	0.48417	0.97879	0.128285	0.215991	0.513899	0.334145	0.50482	0.705307	0.115743	0.752883	0.893632	0.998834	0.429461	0.512815	0.420884	0.420869	0.771621
AC023824.1	0.409147	0.0434859	0.441753	0.690447	0.875101	0.206758	0.275449	0.00896213	0.434995	0.159911	0.0994513	0.19937	0.000399635	0.00333719	0.141387	0.0925121	0.341314	0.377888	0.488586	0.0978115	0.0504461
AC023855.1	NA	NA	NA	NA	NA	NA	NA	NA	NA	NA	NA	NA	NA	NA	NA	NA	NA	NA	NA	NA	NA
AC024028.1	0.0476508	0.145459	0.673603	0.204542	0.208901	0.199617	0.375492	0.0146753	0.0954108	0.355874	0.148409	0.12793	0.410664	0.244646	0.572419	0.548502	0.03205	0.411058	0.0154719	0.0381998	0.00845046
AC024084.1	0.474874	4.56577e-05	0.24029	0.00711796	0.116456	0.0034057	0.00654091	0.0457413	0.0107654	0.00545481	0.000900916	0.103002	0.179474	0.631245	0.651943	0.18823	0.00625109	0.0536924	0.223072	0.000136499	0.400243
AC024132.1	0.279549	0.707802	0.402621	0.858018	0.848285	0.93065	0.0877998	0.466906	0.280758	0.308875	0.556638	0.523424	0.235269	0.990467	0.811823	0.496866	0.671244	0.387626	0.291155	0.838086	0.17641
AC024267.1	NA	NA	NA	NA	NA	NA	NA	NA	NA	NA	NA	NA	NA	NA	NA	NA	NA	NA	NA	NA	NA
AC024361.1	2.4775e-09	4.53256e-12	6.6399e-12	0.000107704	1.47437e-07	4.40978e-15	3.8596e-13	6.13543e-10	7.90059e-09	6.11831e-10	1.31663e-12	1.34263e-15	0.11249	0.000640883	0.000509481	1.53802e-07	1.54218e-06	1.36863e-07	0.0198538	9.75051e-15	8.0875e-05
AC024475.1	0.371547	0.48257	0.415694	0.490332	0.301823	0.0184524	0.11176	0.0570861	0.392158	0.602612	0.38637	0.111609	0.569323	0.427784	0.077735	0.376575	0.69122	0.756919	0.347257	0.126397	0.896748
AC024560.3	1.72494e-25	1.11874e-18	5.31548e-21	2.63875e-14	8.77648e-23	2.78301e-32	1.74228e-25	4.19367e-20	6.6204e-18	1.27473e-21	1.8392e-34	3.0595e-27	0.000145729	3.23666e-12	0.000299883	5.10356e-24	9.76432e-23	1.75278e-20	7.36727e-13	4.5959e-31	4.71996e-20
AC024610.1	0.65072	0.421886	0.227713	0.352117	0.520581	0.227459	0.123661	0.0428349	0.149405	0.379973	0.184693	0.122558	0.0633168	0.180176	0.0719483	0.0404564	0.441964	0.404775	0.696692	0.0885471	0.305476
AC024619.2	0.0643134	0.0182208	0.0927239	0.139259	0.0554945	0.00388394	0.00240139	0.000701175	0.00252414	0.0137643	0.00714297	0.00319266	0.679871	0.980594	0.667209	0.0142587	0.00684922	0.305502	0.25061	0.0047191	0.167672
AC024651.1	0.451207	0.231359	0.641883	0.813006	0.381101	0.405125	0.682459	0.676348	0.44425	0.520596	0.251585	0.740985	0.847743	0.438898	0.787027	0.713528	0.31808	0.28283	0.477957	0.852332	0.0560738
AC024896.1	0.00353328	0.110226	0.000738589	0.138419	0.846696	0.00229393	0.0169812	7.58687e-07	0.281682	0.00551455	8.70469e-05	0.00125889	0.046408	0.00141522	0.291594	0.00471915	0.028553	0.45757	0.0212747	1.03844e-05	0.000936498
AC024996.1	0.293552	0.381607	0.863488	0.633264	0.19411	0.158826	0.356972	0.897245	0.401302	0.172767	0.517835	0.937687	0.919081	0.61023	0.684271	0.447652	0.0764011	0.17869	0.175834	0.151403	0.284293
AC025038.1	0.00565206	0.132014	0.000120068	0.0270973	0.111372	0.00152354	0.00352506	0.00340497	0.00633615	0.0024898	0.0390277	0.00561864	0.0137772	0.00286858	0.00228089	0.0464109	0.0371012	0.0686399	0.0587537	0.00293045	0.0641978
AC025048.1	1.44029e-08	6.67157e-12	9.78259e-18	4.64534e-19	1.86963e-08	7.11786e-12	2.28821e-11	9.49571e-06	1.32679e-14	2.33146e-16	7.23802e-12	6.24201e-08	6.8272e-06	0.00795737	3.25331e-11	6.66353e-12	1.18896e-12	7.87441e-14	8.12583e-14	1.03817e-11	2.21487e-14
AC025166.1	8.09317e-05	0.000210411	6.68016e-05	0.263691	0.00269024	4.92416e-06	2.49953e-05	5.1766e-06	0.000675729	0.000103084	1.81368e-06	7.96013e-06	0.00512624	7.75606e-05	0.00949654	0.1693	0.0199779	0.013506	0.0423209	8.14904e-07	0.000341691
AC025171.1	1.59379e-14	1.98631e-15	8.19108e-10	2.46355e-15	7.88278e-10	9.62692e-14	2.58021e-10	2.60579e-06	6.0258e-14	7.01004e-13	2.66651e-14	4.15385e-20	0.654199	0.41323	0.000422457	3.49027e-12	1.80231e-10	1.88842e-13	3.00588e-08	9.03531e-17	1.27665e-07
AC025263.3	0.0231315	0.202614	0.683	0.945409	0.149563	0.157156	0.621648	0.547729	0.395592	0.105237	0.0827146	0.498797	0.830429	0.825945	0.576334	0.852124	0.232322	0.12357	0.0306918	0.0653186	0.335051
AC025279.1	0.00263417	0.107961	0.00702162	0.889164	0.739261	0.023577	0.0247262	0.00142133	0.796694	0.0449125	0.000170941	0.00502302	0.333921	0.00123377	0.447043	0.0425088	0.237077	0.825863	0.0597393	0.000485763	0.00219354
AC025280.1	0.936665	0.695062	0.395007	0.144212	0.4181	0.654231	0.0850584	0.150921	0.210731	0.922117	0.847979	0.1275	0.905272	0.169756	0.642272	0.616554	0.307155	0.881232	0.0106139	0.656748	0.0597041
AC025284.1	0.0146686	0.0719148	0.0282461	0.144235	0.0981592	0.0348899	0.0217789	0.0226741	0.096502	0.470013	0.0631284	0.129039	0.0570292	0.0314669	0.0263131	0.190527	0.0614708	0.0708878	0.560114	0.0406694	0.0524353
AC025300.1	0.129772	0.634044	0.419368	0.178104	0.724143	0.599286	0.347754	0.408543	0.565311	0.208636	0.176246	0.627921	0.693607	0.927852	0.209673	0.160409	0.410842	0.889863	0.0965606	0.0587815	0.286608
AC025627.1	0.114207	0.794656	0.0669503	0.986189	0.190777	0.550536	0.230995	0.23567	0.964157	0.0580371	0.770707	0.194804	0.62923	0.447757	0.405435	0.221114	0.525733	0.892164	0.053211	0.724609	0.536475
AC025918.1	0.000131212	0.00706453	0.0140988	0.885404	0.0018773	1.28711e-05	0.000587171	0.000598377	0.0807016	0.0115936	0.00227736	0.000123493	0.286131	0.0169422	0.0675451	0.0402279	0.00636717	0.0933404	0.748082	0.00233027	0.411859
AC026150.2	NA	NA	NA	NA	NA	NA	NA	NA	NA	NA	NA	NA	NA	NA	NA	NA	NA	NA	NA	NA	NA
AC026167.1	0.115065	0.730596	0.0915015	0.0309314	0.990837	0.901895	0.373588	0.0506728	0.100228	0.859629	0.268077	0.989613	0.101583	0.0015531	0.0410361	0.222747	0.0435784	0.118734	0.050099	0.585993	0.00659969
AC026202.3	3.6149e-20	1.88688e-12	1.861e-13	6.10716e-08	1.7952e-09	1.56859e-11	2.35823e-11	1.16605e-07	4.19952e-09	8.13881e-18	1.18158e-16	5.96462e-10	0.00585841	0.000351262	0.0657971	1.41846e-12	1.94842e-12	4.27024e-14	8.24928e-16	7.61953e-13	2.60051e-11
AC026271.5	1.23477e-09	9.84908e-13	3.77952e-10	2.7977e-22	8.62688e-06	1.97089e-16	2.60556e-13	2.80629e-09	9.36443e-10	9.08456e-18	4.23222e-20	2.31186e-08	0.0125367	8.98481e-05	0.0164445	2.79843e-20	4.99572e-20	2.52676e-10	4.52969e-21	1.95628e-19	1.74447e-20
AC026367.1	0.757193	0.476763	0.768644	0.966848	0.548035	0.357233	0.977352	0.875062	0.612321	0.643856	0.565642	0.528156	0.21321	0.621977	0.504384	0.950177	0.614272	0.310523	0.227351	0.948616	0.350085
AC026401.1	NA	NA	NA	NA	NA	NA	NA	NA	NA	NA	NA	NA	NA	NA	NA	NA	NA	NA	NA	NA	NA
AC026471.6	0.0306955	0.362083	0.359281	0.296046	0.876271	0.405678	0.0227078	0.893033	0.0654608	0.00947331	0.022323	0.615721	0.82736	0.910564	0.061906	0.00469365	0.754009	0.407899	0.00086772	0.842812	0.0230956
AC026495.1	0.101804	0.296543	0.171498	0.851442	0.220576	0.304351	0.0389409	0.0238608	0.0591965	0.385743	0.179142	0.116405	8.90655e-08	0.000232985	0.110415	0.290122	0.635837	0.638053	0.507402	0.358032	0.0384164
AC026797.1	0.849707	0.0885807	0.0658274	0.543321	0.0216756	0.101764	0.181494	0.366615	0.110652	0.0873246	0.0283133	0.066465	0.530432	0.717278	0.225431	0.287382	0.353153	0.70068	0.72361	0.664547	0.127182
AC026803.1	NA	NA	NA	NA	NA	NA	NA	NA	NA	NA	NA	NA	NA	NA	NA	NA	NA	NA	NA	NA	NA
AC026904.1	0.114134	0.0328566	0.00374826	0.000790737	4.3625e-05	0.0355281	0.00139363	8.37955e-05	1.38273e-05	0.00132497	0.0423767	0.00482836	0.00410466	0.0195328	0.152243	0.00282692	0.00971189	5.11758e-06	0.303081	0.0118838	0.160034
AC026992.1	0.0089183	0.00332784	0.00297588	0.265737	0.0300983	0.000609882	0.00157773	0.00393391	0.0116228	0.0253368	0.0240192	6.32953e-05	0.672863	0.492573	0.0994946	0.199845	0.0220674	0.068257	0.939424	0.002541	0.442184
AC027088.1	NA	NA	NA	NA	NA	NA	NA	NA	NA	NA	NA	NA	NA	NA	NA	NA	NA	NA	NA	NA	NA
AC027281.1	NA	NA	NA	NA	NA	NA	NA	NA	NA	NA	NA	NA	NA	NA	NA	NA	NA	NA	NA	NA	NA
AC027288.1	0.772352	0.957154	0.642686	0.403061	0.882656	0.483169	0.763471	0.75268	0.919515	0.753699	0.589371	0.293043	0.482798	0.797379	0.649393	0.903626	0.796332	0.88036	0.252073	0.940766	0.139605
AC027307.1	NA	NA	NA	NA	NA	NA	NA	NA	NA	NA	NA	NA	NA	NA	NA	NA	NA	NA	NA	NA	NA
AC027307.2	0.0155239	0.0670805	0.000900275	0.117014	0.233761	0.0231316	0.0130697	0.000138402	0.0166793	0.00197846	0.000139553	0.00412603	0.892944	0.0523679	0.950571	0.0277555	0.153382	0.604926	0.046192	0.000232168	0.00240211
AC027319.1	0.00879902	3.88956e-06	0.004372	9.56605e-05	0.000568745	9.81358e-06	0.00215796	0.00318749	0.00022376	0.00242361	0.000129568	6.78773e-07	0.380643	0.671852	0.0186338	0.00134197	0.00164843	0.00052021	0.180907	7.50489e-05	0.140202
AC027348.1	0.0386718	0.0634398	0.00213873	0.426419	0.344365	0.0197374	0.00270964	0.00060381	0.00142225	0.0408057	0.00323954	0.0600689	2.05593e-05	0.000665915	0.000203107	0.0291048	0.0354703	0.00930177	0.073392	0.000258626	0.000972092
AC027601.1	1.72639e-27	2.64656e-12	2.49934e-18	2.23021e-08	2.1706e-11	3.7199e-28	1.36008e-24	1.0207e-15	2.54691e-11	7.70458e-19	3.92995e-23	8.16057e-30	0.000899261	8.91584e-07	0.00011757	5.23589e-17	4.78514e-11	8.1951e-10	8.83934e-07	7.2165e-25	1.23141e-09
AC027612.3	0.27319	0.264243	0.508599	0.0346018	0.483377	0.114021	0.908949	0.0846289	0.381281	0.379039	0.166661	0.383181	0.0460732	0.00647391	0.223014	0.566833	0.0227706	0.275735	0.320547	0.0226288	0.0777722
AC027811.1	0.000239049	0.0852143	0.0059171	0.777914	0.784769	0.00593119	0.00418005	0.00115753	0.0775308	0.000977921	0.0170772	0.000825482	0.513523	0.222699	0.29468	0.0499676	0.492132	0.691494	0.19491	0.00213516	0.604934
AC034110.1	0.0634245	0.00200615	5.52092e-05	0.0035326	0.124128	0.000471583	4.00443e-05	0.0111377	0.00828798	0.000237749	0.000235738	0.0151931	0.14951	0.0150371	0.448504	0.00115758	0.00449257	0.103799	4.38017e-05	0.000210753	3.12083e-05
AC034187.1	0.397946	0.0499255	0.286045	0.949993	0.155058	0.0457759	0.0377118	0.232721	0.319603	0.179458	0.377712	0.29632	0.274234	0.437835	0.0426133	0.452382	0.342556	0.0363435	0.624195	0.141366	0.946145
AC034228.2	0.0619026	0.0551318	0.028443	0.176909	0.213446	0.06029	0.0250266	0.0129671	0.331658	0.00901149	0.0257171	0.152699	0.34988	0.225365	0.00575776	0.0720362	0.264731	0.118463	0.0387815	0.00798728	0.00351939
AC034236.2	0.00793251	0.0189402	0.0160246	0.100055	0.181658	0.0881705	0.328082	0.0705139	0.0173221	0.250948	0.0558929	0.0713711	0.482744	0.37528	0.191493	0.0268659	0.545109	0.0432024	0.0416637	0.0247137	0.0056208
AC034243.1	4.22091e-05	0.643847	0.362831	0.472723	0.0113091	0.0712453	0.0435007	0.761864	0.452398	0.0139728	0.0103383	0.00871114	0.21745	0.794023	0.373098	0.0424735	0.178166	0.0984465	6.40864e-06	0.00101612	2.35178e-05
AC037459.4	2.60467e-07	0.000106937	9.86024e-05	0.00157484	0.000185867	2.91304e-06	5.37539e-09	3.5896e-05	5.92675e-12	1.7964e-08	1.44155e-05	3.53586e-08	0.0364467	0.0304241	0.540161	1.86369e-06	0.00206086	2.70164e-06	0.00086755	0.000935388	0.00510697
AC046130.1	NA	NA	NA	NA	NA	NA	NA	NA	NA	NA	NA	NA	NA	NA	NA	NA	NA	NA	NA	NA	NA
AC048380.1	0.900837	0.621222	0.954839	0.978977	0.977534	0.555749	0.383865	0.127848	0.419584	0.900398	0.851159	0.57754	0.974173	0.528985	0.819386	0.929447	0.789839	0.365005	0.25728	0.495612	0.804487
AC051649.1	NA	NA	NA	NA	NA	NA	NA	NA	NA	NA	NA	NA	NA	NA	NA	NA	NA	NA	NA	NA	NA
AC053503.4	2.08167e-09	8.25299e-08	2.76501e-10	4.78669e-07	0.000486574	3.32941e-07	5.07702e-08	2.56974e-06	1.94046e-08	1.69752e-08	2.77339e-10	0.00297293	3.49485e-11	9.47174e-06	1.01437e-06	7.06703e-10	2.85212e-10	1.72238e-06	4.11523e-15	6.37142e-11	1.8206e-20
AC055714.1	0.22808	0.320768	0.304751	0.452772	0.59047	0.289901	0.00893269	0.490595	0.69426	0.19198	0.107519	0.843671	0.937096	0.322679	0.592087	0.909504	0.127985	0.65342	0.265006	0.0824855	0.177255
AC055736.1	NA	NA	NA	NA	NA	NA	NA	NA	NA	NA	NA	NA	NA	NA	NA	NA	NA	NA	NA	NA	NA
AC055758.1	0.729778	0.464385	0.916572	0.345438	0.862846	0.939803	0.784552	0.499577	0.427501	0.272725	0.889568	0.544175	0.00429149	0.591557	0.168638	0.517535	0.555294	0.586243	0.78708	0.64202	0.671512
AC055764.1	6.3751e-10	4.99037e-08	4.34309e-11	1.82099e-05	2.12217e-10	2.53493e-10	1.2575e-06	3.87513e-09	6.17326e-06	6.59384e-06	1.52007e-08	3.42307e-08	3.32789e-07	6.2672e-08	0.000487799	4.96765e-05	6.90217e-08	3.89131e-09	0.00832039	3.24928e-10	5.85786e-05
AC055811.1	NA	NA	NA	NA	NA	NA	NA	NA	NA	NA	NA	NA	NA	NA	NA	NA	NA	NA	NA	NA	NA
AC058791.1	1.01051e-05	0.00297178	0.0474063	0.00309067	3.24144e-05	2.29287e-07	0.00161341	0.0105662	0.000222915	0.0119335	3.30983e-05	3.4142e-16	0.0525995	0.00137886	0.961829	0.028351	0.00184001	0.00433427	0.103927	0.000154195	0.0396209
AC060834.2	0.00144744	3.34165e-09	1.30728e-09	4.55525e-10	0.00027222	1.6574e-07	5.9109e-10	5.72639e-10	6.36103e-12	7.63133e-09	1.75612e-10	0.000391899	2.3817e-07	0.00141345	2.16843e-09	4.35114e-11	2.26785e-09	2.02048e-07	0.00619942	3.22253e-09	2.79237e-05
AC061975.1	NA	NA	NA	NA	NA	NA	NA	NA	NA	NA	NA	NA	NA	NA	NA	NA	NA	NA	NA	NA	NA
AC061992.2	1.74084e-05	4.62072e-13	6.65488e-08	4.99063e-07	2.41126e-09	5.8347e-11	9.92435e-12	8.19792e-08	1.53596e-12	3.49898e-12	2.70947e-17	3.73604e-15	0.445592	0.000498283	0.00747155	1.75857e-07	1.39355e-09	5.92218e-07	0.00175889	6.34545e-15	6.92789e-06
AC062020.1	0.316764	0.016591	0.0127411	0.0602747	0.113963	0.205038	0.166828	0.227357	0.0107932	0.0234594	0.0695993	0.336864	0.469732	0.539322	0.615881	0.175103	0.0195614	0.0197849	0.853293	0.0858515	0.939858
AC062021.1	0.793693	0.718911	0.901675	0.140819	0.662695	0.472914	0.42204	0.56156	0.846495	0.517655	0.275161	0.734788	0.00638124	0.389179	0.291071	0.151115	0.811053	0.177418	0.407764	0.571838	0.372089
AC062028.1	4.26318e-11	6.67234e-09	4.3909e-07	2.07019e-06	1.54954e-07	9.59575e-10	4.2948e-10	0.000212239	1.37013e-06	5.5106e-11	5.89253e-11	1.46691e-06	0.00245015	0.0031693	0.000858459	5.52453e-11	7.64956e-13	8.96937e-09	4.70915e-15	3.97698e-13	6.42631e-12
AC062029.1	6.40035e-23	1.2477e-21	8.32049e-27	2.50576e-09	2.59382e-16	3.50915e-18	5.88237e-25	3.24572e-17	3.23716e-22	1.73886e-26	1.90362e-33	8.98982e-12	1.05775e-10	1.86564e-12	3.32303e-05	1.23139e-23	2.8784e-23	8.13491e-22	1.93939e-22	1.50882e-24	2.32978e-30
AC062032.1	0.324945	0.530942	0.0292694	0.471091	0.686641	0.25063	0.143689	0.44924	0.591468	0.160598	0.309723	0.77298	0.267168	0.143894	0.518597	0.078647	0.937497	0.446923	0.269194	0.551584	0.412456
AC063944.1	0.854546	0.475843	0.745794	0.920345	0.501236	0.73879	0.204313	0.181705	0.729106	0.730161	0.539734	0.487751	0.369416	0.042894	0.744443	0.47125	0.232512	0.220615	0.909543	0.149547	0.785007
AC063976.1	0.955282	0.953399	0.615394	0.50902	0.337725	0.722403	0.340722	0.856153	0.749839	0.602732	0.851487	0.606671	0.11898	0.903027	0.0622162	0.175795	0.606966	0.831962	0.713632	0.237211	0.686334
AC063979.1	0.0196985	0.0182443	0.153405	0.502948	0.34529	0.0136831	0.479237	0.101865	0.00604546	0.0904198	0.0648117	0.00296932	0.384188	0.548379	0.816411	0.454358	0.0799197	0.515509	0.152623	0.0816902	0.0651781
AC064834.1	9.21005e-06	0.0331598	0.000579049	0.0374674	0.00167126	0.00386713	0.00383634	8.84272e-06	0.154272	0.0145297	8.49639e-05	0.00302417	0.00084531	0.0539339	0.250785	0.00165707	0.000907369	0.00050695	0.000422677	3.11632e-05	0.00304932
AC064836.1	NA	NA	NA	NA	NA	NA	NA	NA	NA	NA	NA	NA	NA	NA	NA	NA	NA	NA	NA	NA	NA
AC064836.3	1.22607e-07	2.81849e-10	9.79365e-09	0.0060257	4.16955e-05	1.86082e-10	8.86225e-09	2.83668e-10	3.53926e-05	1.51374e-06	7.17349e-12	5.58184e-10	0.0156755	3.13015e-05	0.117614	5.43984e-07	0.000851788	7.91399e-06	0.0195032	3.24533e-07	2.16876e-06
AC064874.1	0.0837596	0.00069841	0.0183744	0.519469	0.0109492	0.000118805	0.000466794	1.43071e-07	0.00895659	0.0955831	2.08229e-06	7.74987e-06	0.179822	0.0446731	0.142892	0.0422093	0.0197767	0.0462747	0.429241	0.000396462	0.165765
AC066612.1	2.87929e-07	0.000192033	0.00119059	0.952562	0.0001788	0.000278396	0.00632126	3.02223e-06	0.00089088	0.0614047	0.00170153	2.39426e-05	0.0095983	0.0476843	0.0575789	0.128124	0.0660792	0.000499364	0.139459	0.00197717	0.0755811
AC066614.1	0.00994944	0.101319	0.00790204	0.0314672	0.205609	0.422347	0.0400474	0.0667039	0.0307971	0.139814	0.151055	0.0798049	0.0320544	0.200212	0.51428	0.0262147	0.0764689	0.050903	0.0321887	0.116293	0.0308959
AC067945.2	0.741188	0.424175	0.558735	0.668566	0.512957	0.284226	0.485878	0.766684	0.451098	0.424634	0.907548	0.82886	0.507815	0.725447	0.227095	0.877281	0.941036	0.865638	0.920317	0.472358	0.876747
AC067945.3	8.82852e-12	1.20183e-19	4.99114e-12	1.7065e-09	3.77404e-11	1.71507e-19	8.08709e-13	5.04013e-12	7.48255e-11	1.75876e-13	2.07282e-21	1.88763e-17	0.00537952	0.0003011	5.60868e-05	1.19467e-10	3.72818e-15	9.91407e-11	9.93991e-09	6.71445e-25	2.32366e-10
AC067956.1	2.14157e-05	7.16e-06	0.000214117	0.000202643	0.000824756	0.000220797	0.00290148	3.15811e-07	0.00843095	0.00204683	0.000286782	0.0524561	1.17431e-09	2.1865e-05	0.0007548	0.00218016	1.22238e-05	0.000155569	0.000102313	6.71709e-07	3.29282e-06
AC067960.1	0.0469424	0.76394	0.0058918	0.156544	0.676331	0.204305	0.0304576	0.00577958	0.0259304	0.0349207	0.31804	0.0974182	0.00035857	0.0782645	3.7453e-05	2.35655e-05	0.133871	0.0684916	0.197622	0.0586772	0.0423475
AC067969.1	0.000283682	0.000598558	6.10774e-05	0.000337295	0.0267063	4.64409e-06	0.000408635	0.121705	0.0585848	0.00910625	0.00289244	0.00454626	3.84013e-06	0.000335453	5.5049e-07	4.89557e-06	0.00104258	0.000138929	0.00743129	6.21484e-05	0.00216077
AC067969.2	0.00116243	0.000438612	5.50844e-05	0.000432702	0.0443831	0.000496997	0.000357206	0.0016584	0.0829594	0.00163169	0.00127383	0.0013098	2.43632e-05	0.000519117	4.46837e-07	2.95487e-05	0.000101247	0.0106813	0.31153	2.24701e-05	0.0372184
AC068014.1	0.000103991	0.00342782	0.000111822	0.218643	0.00457538	4.66375e-05	2.18251e-06	0.00035681	0.00888049	0.000925965	2.82192e-05	0.000326345	0.147763	0.0481892	0.0308531	0.000358296	0.0140589	0.0516779	0.168978	0.000462761	0.0323074
AC068057.1	0.857585	0.494757	0.239856	0.802052	0.10599	0.0746461	0.49105	0.895426	0.885191	0.67897	0.31836	0.566247	0.0940268	0.335384	0.284629	0.774192	0.291263	0.235121	0.639121	0.489072	0.24079
AC068058.1	0.0865885	0.029915	0.0683921	0.392683	0.149286	0.0305994	0.0044396	0.0470119	0.0604718	0.00230959	0.145279	0.0880225	0.120231	0.147386	0.283144	0.114167	0.0344462	0.0909659	0.0276037	0.00569893	0.0168193
AC068196.1	0.00500874	0.000997215	6.47037e-05	0.0268789	0.0819836	3.17888e-05	0.0252836	0.000705246	0.0748862	0.000352603	0.000413424	0.000229537	0.292195	0.0512597	0.0353996	0.0884054	0.00327368	0.210048	0.0830043	1.03866e-06	0.0109983
AC068286.1	0.461078	0.404906	0.228606	0.0336354	0.101476	0.45028	0.411794	0.472158	0.523155	0.337751	0.389412	0.557945	0.241135	0.428139	0.923375	0.960969	0.818041	0.927751	0.472782	0.286011	0.648752
AC068408.1	NA	NA	NA	NA	NA	NA	NA	NA	NA	NA	NA	NA	NA	NA	NA	NA	NA	NA	NA	NA	NA
AC068483.1	0.729964	0.574191	0.512305	0.40725	0.0381729	0.0955089	0.139086	0.107977	0.615806	0.558828	0.373692	0.53675	0.897567	0.338402	0.856904	0.261058	0.209737	0.858171	0.925481	0.0319234	0.955098
AC068489.1	0.500674	0.462151	0.164642	0.497058	0.754121	0.452492	0.305496	0.406255	0.493983	0.240344	0.104384	0.271104	0.0131628	0.00719048	0.0454864	0.175118	0.153587	0.976382	0.459519	0.480833	0.0649179
AC068491.2	2.86754e-05	0.00408445	0.0215911	0.0956591	0.0286203	1.11859e-05	7.65784e-05	0.000126391	0.000493923	6.31948e-05	0.000145452	2.75604e-06	0.877725	0.408207	0.0357754	0.000680361	0.000905975	0.000792197	0.0352311	0.00113247	0.0210964
AC068491.3	9.1741e-09	1.06567e-10	2.10273e-12	4.29972e-10	2.74051e-07	2.13417e-11	2.29437e-11	1.35866e-06	1.73059e-11	4.19888e-11	8.70948e-08	1.2541e-12	0.00276898	0.00533989	0.00265815	7.46581e-07	1.53471e-08	1.15151e-09	0.000192752	7.30265e-08	1.34402e-05
AC068492.1	0.327251	0.127395	0.638748	0.0261717	0.841461	0.008673	0.160737	0.117147	0.918205	0.0577409	0.00389129	0.0469904	0.547183	0.32657	0.173581	0.829224	0.000720398	0.986371	0.134289	0.00466176	0.0516561
AC068506.1	0.0450651	0.0376855	0.0914931	0.61742	0.692439	0.217705	0.0843942	0.0783671	0.279212	0.183704	0.0609861	0.0732109	0.0601307	0.7449	0.0320794	0.404855	0.407719	0.752492	0.110983	0.0132053	0.0140196
AC068535.1	0.464888	0.607841	0.524886	0.673146	0.43001	0.752455	0.205522	0.523373	0.545375	0.560272	0.262476	0.257251	0.638125	0.0633063	0.723483	0.43978	0.6564	0.932976	0.75562	0.59834	0.513181
AC068535.2	0.00343289	0.843112	0.150217	0.304268	0.259393	0.752906	0.409293	0.60908	0.672292	0.312744	0.957328	0.715771	0.0816482	0.210498	0.213599	0.321564	0.954138	0.709677	0.0270392	0.419474	0.346362
AC068570.1	0.502005	0.883144	0.206727	0.866161	0.149304	0.0882848	0.0856449	0.150964	0.0593984	0.257088	0.643748	0.0281466	0.21316	0.146642	0.698988	0.308198	0.845253	0.092234	0.870976	0.582624	0.838651
AC068580.1	0.0535843	0.0389922	0.161545	0.218254	0.0737473	0.0305519	0.155429	0.197877	0.111677	0.00871715	0.0326465	0.0230192	0.529374	0.353393	0.988505	0.029637	0.02009	0.00788528	0.0820174	0.112808	0.256879
AC068580.5	2.1718e-15	2.65437e-11	1.61505e-13	1.30109e-08	2.26301e-19	5.62632e-20	1.5142e-18	3.0236e-06	3.63872e-16	7.39965e-18	5.30538e-13	3.4638e-24	0.168859	0.163199	0.000551437	7.06897e-16	1.40289e-12	3.94112e-14	0.000168828	2.29357e-12	0.00524432
AC068643.1	0.161086	0.746931	0.778953	0.187606	0.796401	0.320579	0.296851	0.93308	0.757585	0.259714	0.389988	0.319068	0.171455	0.0585943	0.508616	0.374055	0.135486	0.894305	0.235647	0.0814129	0.157428
AC068669.1	8.88986e-08	8.14068e-07	3.34011e-09	0.0141576	3.69499e-05	8.76449e-07	3.56837e-07	1.53084e-14	0.000599902	5.04479e-05	1.89269e-10	8.17406e-12	0.00190782	1.02015e-07	0.00552417	0.000144455	2.116e-05	0.000292056	0.151819	5.77145e-11	6.52262e-06
AC068724.2	0.0255375	0.0170706	0.0524966	0.0785178	0.0756958	0.0159938	0.090789	0.0360711	0.0207356	0.0022685	0.0355291	0.00700847	0.505864	0.412724	0.433834	0.221111	0.00139736	0.306604	0.32942	0.0452279	0.0970264
AC068831.3	1.60774e-06	0.0384249	1.06257e-05	0.0963166	0.0131012	0.000215919	6.40036e-05	0.479345	0.0170403	2.59684e-06	0.000959047	0.0017725	0.451012	0.157247	0.160723	0.00199928	0.00064432	0.00431844	0.000927355	0.00310482	0.00405605
AC068858.1	0.0405161	0.270432	0.055	0.115183	0.168527	0.00302538	0.00274725	0.0262224	0.0345872	0.0191319	0.0187879	0.0231003	0.0974333	0.0197163	0.312246	0.0011825	0.146758	0.0193247	0.178499	0.0091702	0.0338117
AC069155.1	0.0207335	0.0587799	0.00369856	0.0636483	0.480056	0.0217973	0.0203502	0.141564	0.0558429	0.019717	0.172599	0.00611287	0.00587289	0.0070502	0.000129662	0.00776066	0.0329215	0.425185	0.228591	0.00390092	0.072466
AC069213.1	8.1813e-06	8.67353e-09	4.10614e-06	0.000974566	1.63267e-06	4.62445e-08	1.87474e-10	7.05812e-08	2.51988e-06	9.86477e-09	3.75923e-14	2.42558e-07	0.621097	0.00478586	0.010642	1.82526e-09	2.16897e-09	1.20946e-06	0.000286971	7.42671e-10	5.48447e-05
AC069243.1	NA	NA	NA	NA	NA	NA	NA	NA	NA	NA	NA	NA	NA	NA	NA	NA	NA	NA	NA	NA	NA
AC069280.1	0.313546	0.949132	0.971661	0.51893	0.814461	0.987611	0.642653	0.0652219	0.117675	0.43398	0.426803	0.429475	0.632915	0.408723	0.521936	0.527681	0.854026	0.624359	0.583742	0.458593	0.0946587
AC069294.1	5.75291e-10	6.36279e-06	4.41762e-06	0.00142372	3.29148e-13	2.3372e-09	4.35291e-07	4.10472e-08	7.71743e-07	9.07295e-07	1.58362e-08	4.45489e-15	0.161076	0.000339811	0.132574	7.85954e-05	2.48917e-09	5.47777e-09	3.69405e-05	4.81012e-09	1.76732e-06
AC069363.1	0.148023	9.38422e-05	0.323629	2.61675e-05	0.000537324	0.111019	0.535749	0.685962	0.00424314	0.0370585	0.0342861	0.00598114	0.307775	0.92549	0.246363	0.167608	0.114707	0.000809564	0.0178847	0.0845101	0.238136
AC069542.1	0.0480682	0.192825	0.0149339	0.28224	0.369765	0.334506	0.171719	0.272168	0.0346512	0.121523	0.236571	0.0125834	0.0549307	0.163132	0.247268	0.0566412	0.53414	0.966672	0.424346	0.132764	0.0085288
AC069547.1	NA	NA	NA	NA	NA	NA	NA	NA	NA	NA	NA	NA	NA	NA	NA	NA	NA	NA	NA	NA	NA
AC072062.1	5.56643e-08	6.54715e-18	3.79922e-15	9.68343e-05	2.49074e-09	3.07602e-10	5.82298e-18	4.86124e-21	3.36972e-15	1.39154e-17	2.91715e-23	5.82202e-09	8.69073e-11	2.07576e-06	9.41627e-06	4.92436e-10	1.83018e-17	3.07893e-10	2.48793e-08	6.83847e-23	4.31061e-18
AC073046.1	0.782592	0.923981	0.792458	0.681998	0.523054	0.815939	0.534631	0.0475794	0.119766	0.851238	0.658781	0.239326	0.922926	0.310825	0.538796	0.488122	0.813119	0.0736209	0.605871	0.765146	0.946035
AC073052.1	1.59989e-06	5.58967e-05	3.87802e-05	0.000630291	0.00616945	7.96778e-11	0.000158051	1.8995e-10	0.0360953	1.14459e-05	4.90773e-09	4.68932e-10	0.0113476	0.000406034	0.000351012	0.000392955	3.39224e-05	0.00169607	0.00236704	1.67412e-11	1.05334e-05
AC073071.1	0.0434376	0.000163547	0.0228131	0.0107785	0.26407	0.0968074	0.0753706	0.154816	0.0218395	0.0078632	0.0126964	0.47543	0.00962101	0.37118	0.271238	0.190549	0.00292589	0.0185954	0.00469424	0.0265336	0.000416593
AC073091.2	0.151606	0.707984	0.892255	0.866156	0.413044	0.48821	0.39263	0.168046	0.709402	0.73463	0.35532	0.52688	0.405403	0.583595	0.464846	0.312866	0.425204	0.379733	0.24437	0.180046	0.582419
AC073127.1	0.00346151	0.0142882	0.0130964	0.250771	0.132174	0.000100384	0.00793422	0.000838728	0.0680299	0.00107088	0.000385291	0.000424537	0.666934	0.278636	0.733479	0.0255778	0.274211	0.00250914	0.491407	0.00111909	0.11379
AC073130.1	0.010858	7.29637e-07	0.0150798	0.000359525	0.00938939	0.000842391	8.5168e-05	0.000193526	4.84246e-08	0.000234483	2.33461e-06	2.42385e-05	0.154388	0.576059	0.496256	0.00634745	0.000199795	0.00153354	0.012274	3.13439e-05	0.000342471
AC073130.2	6.07027e-05	0.000151463	0.0178363	0.00743262	0.00016962	3.63182e-05	4.05067e-05	2.12781e-10	1.96048e-06	0.00073914	3.77445e-07	1.10715e-08	0.00515619	0.000927565	0.00964712	0.000996943	2.11626e-05	3.14754e-05	0.200006	1.14772e-07	0.00931602
AC073130.3	2.81856e-06	5.11481e-09	9.88684e-08	0.0114818	5.16423e-05	2.77052e-08	9.78506e-09	7.27376e-15	3.16849e-09	3.63943e-06	1.16377e-12	2.01428e-14	0.00219748	7.5573e-06	0.00732534	2.29862e-05	1.71404e-05	8.41432e-08	0.299568	1.81469e-11	0.000127156
AC073135.4	0.669598	0.439997	0.887022	0.385462	0.773778	0.926205	0.83539	0.452377	0.48302	0.80289	0.323065	0.554949	0.777394	0.468348	0.326966	0.706616	0.799048	0.698515	0.76507	0.480667	0.346923
AC073218.1	0.729677	0.951973	0.592287	0.842487	0.629799	0.894581	0.728759	0.718825	0.267172	0.331259	0.381054	0.783947	0.239035	0.586494	0.000991867	0.995655	0.310773	0.118919	0.910706	0.15889	0.782713
AC073254.1	3.60318e-20	3.54066e-33	6.09081e-28	2.96689e-10	7.30608e-34	3.26096e-25	4.16875e-35	1.99207e-34	1.39444e-29	5.41973e-30	1.89679e-35	6.74101e-26	5.67366e-06	2.48754e-08	2.25903e-06	7.08223e-28	9.19311e-23	1.14104e-22	3.75804e-14	1.82539e-27	3.74363e-22
AC073255.1	0.446827	0.441358	0.288759	0.619803	0.265183	0.298271	0.0812673	0.682861	0.294615	0.208566	0.688153	0.853064	0.125944	0.397782	0.24296	0.0494337	0.129541	0.0966399	0.556856	0.251825	0.581287
AC073257.1	0.100546	0.114412	0.16403	0.823655	0.119184	0.0167352	0.209265	0.0577365	0.80012	0.278408	0.0196256	0.19616	0.907681	0.335621	0.525649	0.213299	0.0784285	0.455307	0.856691	0.120037	0.476034
AC073257.2	3.52666e-07	0.000946481	0.00798296	0.000963624	0.00390474	2.70986e-07	0.00322424	7.1265e-05	0.0129165	7.06775e-06	2.64312e-06	3.2879e-06	0.212015	6.68934e-05	4.86238e-05	3.48872e-06	8.55739e-07	0.00188791	6.0641e-06	7.86148e-09	0.00407683
AC073316.1	3.90268e-05	1.49615e-08	1.64089e-10	1.58708e-07	5.87053e-06	2.44463e-07	8.11822e-11	6.23695e-13	6.13459e-14	4.43689e-08	3.94536e-09	7.31403e-08	8.73889e-14	5.49292e-05	1.36422e-05	1.32143e-10	7.58632e-07	7.29467e-09	0.000190344	9.48374e-12	7.62122e-09
AC073316.2	0.000471772	0.000282778	7.55262e-07	0.00580245	0.000999705	0.00305536	5.04792e-05	4.15848e-05	5.85722e-06	4.07207e-06	0.000308094	0.000405673	0.00315243	0.0103629	1.24928e-05	0.000579382	0.000143456	0.000272716	0.00182479	7.30637e-06	3.84401e-05
AC073325.1	0.708455	0.35013	0.891109	0.0330146	0.61259	0.932119	0.901719	0.414107	0.475904	0.510787	0.982995	0.845487	0.717708	0.619371	0.656095	0.992121	0.648079	0.717881	0.529251	0.962058	0.597313
AC073333.1	0.00889873	0.000813482	0.0128092	0.0141326	0.00162227	0.0177216	0.0268727	0.0455407	0.137478	0.00803567	0.000755126	0.0196476	0.630129	0.0175241	0.0996682	0.00956506	0.00659261	0.00117754	0.0127912	0.0038801	0.0820843
AC073370.1	0.0032942	0.0412105	0.173511	0.225666	0.0310987	0.00524415	0.0450994	0.0279263	0.0797782	0.0158828	0.0191646	0.052758	0.282625	0.584974	0.592422	0.00871676	0.000414813	0.00864252	0.00382505	0.0035585	0.0288623
AC073409.1	0.765718	0.74816	0.87253	0.509393	0.279481	0.288636	0.233761	0.442355	0.982797	0.857373	0.972243	0.0127199	0.0235338	0.384029	0.62688	0.447055	0.467885	0.676442	0.217493	0.556019	0.497516
AC073578.1	0.877896	0.785235	0.643875	0.792824	0.78908	0.864557	0.651248	0.539614	0.870873	0.860062	0.419828	0.140141	0.241105	0.0140016	0.395885	0.693036	0.920224	0.230114	0.761516	0.904521	0.922996
AC073636.1	9.41561e-07	0.000664081	0.000876967	0.000359882	0.00189988	4.49791e-05	0.000301495	0.0236527	2.37236e-05	2.48657e-05	9.49374e-05	0.00120628	0.0289066	0.423626	0.0254484	2.1879e-05	2.10009e-06	0.000220921	6.00989e-05	7.5926e-05	8.61124e-05
AC073657.1	4.32008e-11	1.11565e-11	2.19733e-13	0.00140594	8.60424e-09	1.34377e-16	5.22925e-12	1.21121e-22	6.08804e-14	4.19162e-11	5.97e-21	1.21084e-19	9.31116e-05	9.06795e-11	5.85778e-05	2.64026e-11	4.25506e-12	1.20867e-07	5.62232e-05	1.8879e-21	1.11262e-12
AC073869.1	8.88797e-10	3.70832e-12	6.66121e-14	3.4904e-10	3.05226e-15	1.44263e-16	6.45547e-15	2.78737e-08	1.31577e-11	1.84522e-14	5.15897e-14	5.39664e-08	0.000123681	0.000372662	0.00495367	1.40601e-14	4.90017e-14	3.12455e-19	1.5835e-09	4.28036e-12	2.59348e-08
AC073973.1	NA	NA	NA	NA	NA	NA	NA	NA	NA	NA	NA	NA	NA	NA	NA	NA	NA	NA	NA	NA	NA
AC073987.1	0.0109656	0.0136048	0.328994	0.0682273	0.314322	0.266509	0.431784	0.000672005	0.0371669	0.36019	0.00513425	0.607698	0.223583	0.0207046	0.217979	0.112122	0.012301	0.328383	0.0198083	0.00271299	0.000116683
AC074008.1	0.0003146	0.174862	0.0142162	0.00184176	0.211719	7.12975e-05	0.000131331	0.187852	0.0369325	7.73819e-05	0.00288286	0.000797793	0.492967	0.236756	0.974487	1.28502e-05	0.00294466	0.00560497	2.19085e-06	0.0613183	1.88757e-06
AC074035.1	0.896184	0.118523	0.0471181	0.0554858	0.135688	0.0198391	0.114181	0.135927	0.093118	0.0348989	0.222461	0.096188	0.0029875	0.346809	0.0560901	0.114574	0.0124482	0.130877	0.676937	0.00691207	0.15627
AC074286.1	5.74979e-23	8.851e-21	4.74381e-18	3.20373e-22	2.38543e-16	1.19737e-21	4.26344e-17	6.83119e-12	3.13284e-24	5.09613e-20	2.07197e-23	1.34367e-26	0.00643632	0.000110368	2.87741e-07	5.06712e-15	2.64745e-26	4.17915e-21	1.81127e-14	2.17829e-22	2.49605e-15
AC074290.1	0.0120854	0.19748	0.177219	0.01714	0.606583	0.00322318	0.547333	0.248226	0.882309	0.0323874	0.0318322	0.427985	0.0688065	0.0368108	0.0862481	0.0101444	0.0406215	0.252142	0.058474	0.0126422	0.09029
AC074389.1	0.569717	0.375873	0.499757	0.300303	0.72556	0.130731	0.656399	0.791152	0.210464	0.100785	0.865734	0.126067	0.926551	0.551533	0.702885	0.476056	0.163078	0.926781	0.462065	0.124676	0.391599
AC078785.1	0.00216247	0.00120212	2.12341e-05	0.0333867	0.00513422	0.000284834	0.00872767	0.000814309	0.0122044	0.0274712	0.00111879	7.12431e-05	0.100129	0.0288117	0.0628288	0.0117061	0.0548415	0.00421184	0.104583	0.000120752	0.00532514
AC078814.1	NA	NA	NA	NA	NA	NA	NA	NA	NA	NA	NA	NA	NA	NA	NA	NA	NA	NA	NA	NA	NA
AC078816.1	0.268886	0.252697	0.393538	0.45083	0.799199	0.0376971	0.298935	0.0828063	0.431721	0.977581	0.155053	0.269084	0.609429	0.0723851	0.883848	0.44702	0.215622	0.203816	0.22883	0.193423	0.356573
AC078828.1	0.842897	0.319085	0.59974	0.384339	0.989197	0.769026	0.32614	0.323135	0.149839	0.58467	0.294085	0.728213	0.00277488	0.24369	0.061053	0.439746	0.0837478	0.71889	0.165022	0.279939	0.0311635
AC078851.1	0.34116	0.708769	0.96498	0.750909	0.419055	0.970645	0.450993	0.6163	0.408301	0.873959	0.90452	0.996109	0.900081	0.994696	0.469364	0.964765	0.549966	0.240901	0.221761	0.933618	0.672412
AC078852.1	5.40652e-09	2.2962e-05	8.08358e-08	0.00440455	0.000191146	9.50314e-09	2.05423e-07	7.74694e-05	0.00153061	1.21513e-05	3.3219e-07	1.87983e-10	0.136148	0.00135278	0.12678	0.000146106	0.00562553	0.000657494	0.0760236	4.39599e-06	0.0105332
AC078852.2	6.57724e-07	1.12734e-06	1.16965e-06	0.000939251	1.13308e-06	7.13992e-07	5.56457e-07	3.28126e-05	4.01142e-05	1.99321e-06	1.05884e-07	3.79499e-08	0.320402	0.0193594	0.0223543	0.000957276	0.00628406	0.000116589	0.0898561	6.97917e-06	0.00316042
AC078864.1	0.00249521	0.0392682	0.0818374	0.759721	0.0547824	0.085389	0.0958317	0.0411498	0.138823	0.230641	0.10907	0.0651442	0.916045	0.442068	0.835528	0.0650459	0.362294	0.0871929	0.282425	0.168078	0.0778889
AC078881.1	0.0112801	0.0213706	0.0569499	0.0918896	0.385654	0.00686611	0.0329719	0.0498684	0.0757213	0.00614919	0.00376197	0.0332135	0.27951	0.539452	0.0159559	0.109668	0.0917322	0.0483624	0.0364896	0.000884298	0.0331084
AC078882.1	0.917688	0.982138	0.252992	0.675337	0.369111	0.582322	0.220115	0.597864	0.637746	0.922021	0.744655	0.0493946	0.704116	0.669469	0.333931	0.990128	0.604141	0.370389	0.360072	0.713734	0.386373
AC078883.3	0.0486364	1.31639e-05	0.00572933	4.27605e-08	0.000712102	1.39298e-05	0.000580574	0.00269538	0.000173907	1.57047e-10	1.56136e-05	1.82026e-05	0.890051	0.467644	0.539778	0.000579317	7.67446e-08	0.000317559	0.00109395	8.16306e-07	0.000124242
AC078889.1	0.0223083	0.000748861	0.0036022	0.0122085	0.10462	0.00117861	0.0082839	0.0128827	0.122823	0.0108254	0.0062033	0.00722839	0.0383949	0.221512	0.00988654	0.180992	0.085544	0.00746705	0.463191	0.000216215	0.0541699
AC078916.1	0.160687	0.516345	0.602915	0.875252	0.71445	0.893235	0.231875	0.365868	0.827223	0.339913	0.193164	0.981857	0.314373	0.733313	0.971624	0.877763	0.427384	0.762931	0.998744	0.223481	0.658302
AC078942.1	0.0533274	0.0262984	0.00246524	0.021153	0.000699547	0.00279257	0.000143385	0.00295952	0.000729012	0.00390062	0.00104207	0.00344806	0.541308	0.79697	0.314626	0.00635976	0.0118748	3.07908e-05	0.281242	0.0248208	0.25479
AC078950.1	0.0063957	0.0185075	0.147128	0.2217	0.0553474	0.000115634	0.0463144	4.39592e-05	0.00415043	0.0028191	0.00298268	0.0178301	0.00462224	0.0353215	0.00140358	0.0316338	0.00828296	0.00619358	0.0548985	0.000102579	0.109693
AC078993.1	0.00108063	0.0303788	0.00317493	0.00732722	0.00944873	4.07941e-05	2.80669e-05	0.00215802	0.000879813	0.000513276	0.00595649	0.000874221	0.907111	0.158423	0.000672008	0.000976289	3.51852e-05	0.0645629	0.0404913	5.872e-05	0.00460524
AC079054.1	0.288071	0.221507	0.824897	0.533175	0.605913	0.85668	0.389323	0.610361	0.705308	0.349637	0.79328	0.702336	0.447546	0.675729	0.280183	0.989791	0.715617	0.930792	0.602911	0.911473	0.228635
AC079117.1	0.318061	0.47561	0.161904	0.836797	0.845107	0.272544	0.545537	0.352261	0.411194	0.2686	0.863032	0.62901	0.112189	0.224018	0.173676	0.208423	0.52055	0.666162	0.395301	0.746378	0.958568
AC079154.1	0.675395	0.307149	0.523883	0.930419	0.624854	0.0496563	0.634052	0.252324	0.703798	0.404769	0.156013	0.984751	0.0414136	0.324394	0.104978	0.449067	0.483688	0.131226	0.839689	0.365555	0.776261
AC079163.1	0.88022	0.6799	0.299234	0.895561	0.868188	0.612533	0.730033	0.635393	0.648821	0.704215	0.707415	0.863252	0.966817	0.162865	0.53076	0.912802	0.958169	0.694404	0.35143	0.883371	0.912298
AC079248.1	0.208756	0.0524643	0.0135003	0.0264967	0.0228747	0.00153704	0.000154048	0.00126946	0.0368199	0.00254156	0.0119294	0.184028	0.208313	0.239341	0.365688	9.75658e-05	0.00505873	0.0537658	0.0066681	0.000213966	0.00016294
AC079298.1	0.521616	0.43645	0.244158	0.390605	0.274628	0.924996	0.752582	0.108902	0.521674	0.356935	0.28039	0.233796	0.496905	0.639508	0.401226	0.872209	0.620844	0.962656	0.547225	0.13569	0.23499
AC079340.1	0.108099	0.146244	0.199945	0.780162	0.219834	0.101782	0.295342	0.193724	0.28368	0.255157	0.0540273	0.0511852	0.689774	0.211308	0.584281	0.419837	0.548136	0.337616	0.81779	0.114057	0.53392
AC079354.1	NA	NA	NA	NA	NA	NA	NA	NA	NA	NA	NA	NA	NA	NA	NA	NA	NA	NA	NA	NA	NA
AC079466.1	2.90373e-06	3.71424e-06	0.00119397	0.00690858	0.00156978	1.40723e-06	4.93723e-05	1.55169e-05	0.000725779	0.000328525	1.76888e-05	2.13477e-06	0.0268703	0.114229	6.68147e-05	3.81133e-07	4.10422e-06	8.46094e-05	0.0196837	8.01658e-08	0.0119157
AC079467.1	0.433852	0.823745	0.75484	0.471477	0.921816	0.192227	0.780035	0.245347	0.19746	0.798991	0.125985	0.279197	0.536807	0.142167	0.00772742	0.343494	0.00813969	0.56766	0.811042	0.032254	0.159184
AC079584.2	0.348114	0.369463	0.430056	0.352307	0.0602968	0.272175	0.566248	0.98269	0.276572	0.80006	0.218553	0.168607	0.400209	0.290689	0.00351177	0.254794	0.375104	0.0353152	0.709385	0.0805275	0.562091
AC079610.1	0.00635538	0.000126085	0.136264	0.134077	0.00198942	0.0205531	0.0187214	0.00368147	0.00281415	0.0106071	3.82253e-05	0.00381174	0.56259	0.262054	0.4988	0.0157663	0.000665525	6.17085e-05	0.0727621	0.00198492	0.193924
AC079610.2	6.23869e-08	7.86501e-10	2.73463e-08	0.00366912	0.000456569	4.64618e-05	6.63938e-08	9.76977e-07	1.52646e-08	2.90069e-06	5.53586e-13	0.000647023	0.00174716	0.00484213	0.00523437	0.00018599	1.79534e-06	2.72411e-05	1.61045e-09	9.17909e-06	7.40584e-11
AC079612.1	0.00481275	0.00109481	3.58945e-05	0.00163129	0.0557519	0.00149875	0.00320646	3.46108e-05	5.16584e-06	6.66478e-05	0.00510464	0.00145492	0.00904976	0.520257	0.00500957	0.000106374	0.00106979	0.0010959	0.118837	0.00300154	0.0656781
AC079612.2	0.646922	0.776419	0.552827	0.325517	0.996963	0.391211	0.995434	0.654865	0.738923	0.543822	0.978639	0.345843	0.162731	0.22054	0.0642485	0.673963	0.880433	0.71113	0.488761	0.200717	0.9356
AC079753.1	0.0276096	0.00620926	0.0332033	0.0466503	0.419877	0.00211829	0.0593921	0.133027	0.561359	0.261507	0.0114777	0.021337	0.0739829	0.068287	0.0584486	0.10918	0.0279902	0.0879719	0.959763	0.00395583	0.478269
AC079772.1	0.133878	0.47127	0.0306146	0.450157	0.448248	0.0991113	0.307942	0.82087	0.339942	0.432983	0.171651	0.0258899	0.616367	0.718577	0.858809	0.921712	0.305835	0.517585	0.340354	0.206094	0.113627
AC079776.4	0.0508899	0.143839	0.0978949	0.391326	0.314863	0.0135433	0.000589055	0.00245795	0.0690695	0.0102219	0.00126217	0.23887	0.338426	0.145483	0.228647	0.0417	0.00621663	0.289969	0.00228312	0.00845865	0.000206261
AC079779.4	0.00042787	6.92277e-07	3.91528e-11	6.19615e-07	0.000125526	1.48982e-08	1.8555e-07	1.52922e-07	3.23089e-06	2.52888e-06	5.69032e-09	2.53024e-06	0.000173341	1.89109e-06	1.67842e-06	1.34131e-06	1.12744e-07	9.14098e-05	0.00481545	2.56947e-09	3.41618e-05
AC079781.5	4.89298e-13	3.49442e-11	2.92307e-09	0.0152241	8.66395e-09	5.53514e-12	9.02761e-09	2.6043e-10	1.50978e-10	1.41631e-08	1.4651e-11	1.66727e-14	0.0433416	0.000533492	0.0141886	2.31483e-06	1.85032e-10	1.62624e-06	0.0168246	2.93094e-12	2.29065e-06
AC079790.2	0.000655529	0.00224985	0.0344654	0.985276	0.160267	0.0286129	0.0393129	3.58069e-05	0.00277058	0.0445293	0.000401096	0.013051	0.553766	0.0115151	0.0494412	0.296599	0.00663551	0.126017	0.411811	0.00102051	0.0929178
AC079799.2	0.832674	0.0693628	0.513363	0.553244	0.101939	0.818942	0.682249	0.671095	0.611419	0.204529	0.635781	0.657237	0.751615	0.173381	0.32845	0.822726	0.407492	0.0698103	0.721712	0.544874	0.864011
AC079807.1	0.218743	0.813979	0.452015	0.00387749	0.758048	0.0310436	0.203077	0.0573448	0.331449	0.0755668	0.143366	0.0227254	0.339858	0.105909	0.402024	0.00769511	0.0233107	0.802807	0.00194558	0.04347	0.00178048
AC079834.1	0.00943842	0.107686	0.000951478	0.00178589	0.127689	0.115627	0.010223	0.000426519	0.0203748	0.0089464	0.000247494	0.115575	0.405117	0.0020882	0.663881	0.00015108	0.0249857	0.193083	1.39514e-06	0.0253245	2.83675e-09
AC079896.1	0.0367102	0.551593	0.205238	0.590458	0.231406	0.248366	0.123965	0.825613	0.306218	0.223199	0.48935	0.909152	0.195953	0.0574968	0.0571933	0.738324	0.472354	0.356512	0.43263	0.12678	0.671761
AC079907.1	2.91978e-10	3.9727e-07	1.46994e-06	0.000530709	0.107471	0.000193996	4.1212e-05	9.61949e-10	0.010703	0.000190047	2.36362e-09	3.09216e-07	0.00458699	5.42024e-06	0.0197203	4.39028e-05	4.53979e-05	0.00309077	4.08017e-05	4.15848e-10	2.45217e-07
AC079922.2	0.263097	0.284143	0.772867	0.51734	0.276504	0.707561	0.147113	0.287994	0.435197	0.19563	0.113211	0.834623	0.812444	0.0655693	0.0190319	0.14076	0.990242	0.372316	0.000192364	0.998177	0.000400032
AC079949.1	0.00353503	0.0787669	0.00324488	0.00142757	0.0975481	0.0010754	0.000116731	0.0900377	0.0727508	0.0009498	0.019432	0.0184626	0.147575	0.470593	0.818346	9.17886e-06	0.0654795	0.0467282	0.000461284	0.0377941	0.0201031
AC083843.1	4.28861e-21	4.90461e-07	4.15159e-07	0.00541402	3.2618e-15	4.0341e-17	1.89689e-07	3.41967e-08	0.000395426	8.53189e-06	1.40208e-13	5.74959e-25	0.0534998	2.5656e-07	0.000424074	5.87691e-07	4.60614e-09	3.61667e-12	3.56525e-06	1.12954e-15	3.87599e-08
AC083843.2	1.89228e-07	1.30737e-05	7.91146e-10	0.0199503	2.17146e-08	5.42414e-08	1.64427e-09	0.000845089	6.88217e-05	5.44848e-09	1.02083e-09	3.04497e-08	0.0438861	8.7931e-05	0.00083335	2.13259e-05	2.75348e-05	9.70445e-09	0.0010336	4.50694e-09	6.18929e-06
AC083864.3	0.494716	0.445424	0.769592	0.39297	0.773069	0.697086	0.089506	0.913456	0.0736406	0.209309	0.499716	0.403896	0.472936	0.451158	0.0338497	0.29747	0.461067	0.315561	0.406553	0.259058	0.929894
AC083864.4	0.00552744	0.0355994	0.0221901	0.0366907	0.69245	0.312866	0.0570228	0.0763147	0.121633	0.00971152	0.179497	0.86748	4.35143e-06	0.134954	2.24735e-05	0.00900133	0.407089	0.585297	0.0466448	0.0495704	0.0707628
AC083900.1	0.00135865	9.41581e-08	3.41848e-06	4.60486e-06	1.48619e-06	7.79945e-08	3.64598e-07	2.96702e-09	2.36864e-06	8.78803e-08	5.51149e-11	0.000146996	0.000297737	2.18122e-05	0.00590184	9.32651e-08	1.07493e-10	7.2189e-06	0.00126686	4.91418e-09	2.2561e-06
AC084114.1	NA	NA	NA	NA	NA	NA	NA	NA	NA	NA	NA	NA	NA	NA	NA	NA	NA	NA	NA	NA	NA
AC084125.1	0.00152613	0.0508745	0.0234274	0.9858	0.000752634	5.59508e-05	2.98024e-05	0.0712344	0.0331915	0.00135992	0.0026325	0.0011202	0.698244	0.00475354	0.980544	0.0479131	0.00192554	0.0106837	0.491574	0.0035343	0.413325
AC084125.4	3.03829e-07	3.70885e-07	9.33343e-08	0.265228	1.73276e-08	7.0747e-12	8.12921e-16	2.44083e-08	3.19359e-08	2.36352e-13	7.01829e-10	2.60576e-09	0.0771801	8.90605e-05	0.00639161	3.97763e-07	5.22155e-09	2.68084e-07	0.13278	6.21467e-10	0.0218402
AC084149.1	0.947419	0.180251	0.157836	0.286269	0.712387	0.176353	0.258245	0.335359	0.389838	0.02594	0.257732	0.823235	0.306626	0.482979	0.684324	0.679692	0.0772559	0.429947	0.753306	0.270075	0.360246
AC084262.1	0.952189	0.193026	0.704908	0.673913	0.365938	0.555728	0.471212	0.622342	0.152244	0.532393	0.23855	0.844726	0.798011	0.204361	0.464612	0.327268	0.262935	0.470797	0.46071	0.461022	0.0641104
AC084262.2	NA	NA	NA	NA	NA	NA	NA	NA	NA	NA	NA	NA	NA	NA	NA	NA	NA	NA	NA	NA	NA
AC084357.2	0.208165	0.0941937	0.0289245	0.40393	0.180984	0.159362	0.337038	0.206505	0.0719558	0.0249593	0.0819876	0.442378	0.436374	0.0813121	0.351749	0.0499532	0.103886	0.642675	0.330993	0.0381	0.0771957
AC084809.2	4.67804e-05	2.49946e-07	5.19942e-09	3.08707e-06	0.0147828	4.9294e-05	5.49057e-11	0.000266344	2.18099e-08	1.20965e-11	2.59162e-10	0.000290278	0.00401181	0.0155836	0.12616	1.03174e-06	6.21372e-08	0.00402511	3.00569e-08	7.81628e-07	1.85467e-11
AC084882.1	0.785705	0.700155	0.86898	0.61238	0.613051	0.966364	0.48312	0.153412	0.83283	0.560667	0.194746	0.83007	0.287993	0.814752	0.656906	0.488952	0.0465896	0.203925	0.80169	0.31224	0.668664
AC087163.3	0.000369143	0.00198489	0.00103323	0.0324437	0.00839098	3.84295e-05	0.000246381	0.00166757	0.00267135	0.00315819	7.28577e-06	3.92071e-06	0.402414	0.000101302	0.00448868	0.0170164	6.65665e-05	0.0168463	0.229658	2.10206e-06	0.00585792
AC087269.1	0.348382	0.729475	0.326448	0.37908	0.593321	0.710879	0.261301	0.501654	0.738252	0.163081	0.928818	0.238803	0.939148	0.406182	0.603741	0.770091	0.605278	0.907939	0.484041	0.571793	0.19226
AC087392.1	0.0232843	4.76064e-05	2.63704e-07	0.0706521	0.024063	1.1766e-06	9.26651e-05	0.000223253	0.000859299	0.00167461	0.00035263	1.3035e-06	0.450621	0.00464268	0.970154	0.00235863	0.0135321	0.0129539	0.520147	0.000736953	0.024798
AC087430.1	0.0812455	0.232581	0.227726	0.83995	0.770999	0.806314	0.0350245	0.256501	0.266426	0.0125723	0.237452	0.111962	0.246334	0.207338	0.69181	0.121487	0.388343	0.20538	0.681311	0.421518	0.971718
AC087501.1	3.48676e-17	1.34227e-17	2.30949e-18	9.73667e-10	7.50569e-09	3.93441e-13	1.92506e-13	8.74517e-11	1.89906e-12	4.96293e-17	2.84966e-19	1.10663e-17	0.000337373	1.61032e-05	4.77407e-07	5.33122e-09	1.35195e-09	2.46501e-08	1.48326e-07	7.72686e-20	9.0453e-10
AC087762.1	0.208252	0.00362418	0.000981298	0.00457583	0.000902092	0.00878472	0.0149645	1.71505e-05	0.000103101	0.000374003	0.00224461	0.000297978	0.168093	0.210984	0.146534	0.00480979	0.00746117	0.0128803	0.952624	0.00902441	0.571943
AC089983.1	NA	NA	NA	NA	NA	NA	NA	NA	NA	NA	NA	NA	NA	NA	NA	NA	NA	NA	NA	NA	NA
AC090150.1	0.416246	0.708303	0.539255	0.969165	0.489753	0.861554	0.671795	0.779883	0.906267	0.814454	0.6974	0.407154	0.108303	0.498264	0.633907	0.932897	0.869224	0.563086	0.255699	0.601397	0.23449
AC090181.1	4.21816e-17	8.51503e-13	5.75292e-16	0.0002522	5.98193e-14	1.54959e-18	2.58946e-14	7.53342e-15	1.4068e-11	1.32161e-13	5.37234e-17	3.19334e-19	0.00912444	7.11229e-06	4.55592e-05	9.00836e-10	8.80752e-10	4.90229e-12	4.65853e-06	2.92531e-17	5.52951e-07
AC090206.1	0.209252	0.457032	0.186855	0.00218424	0.787934	0.599471	0.202167	0.0133964	0.420378	0.236258	0.113085	0.335543	0.15857	0.274764	0.80194	0.5296	0.486848	0.496295	0.0795723	0.98068	0.933562
AC090338.1	NA	NA	NA	NA	NA	NA	NA	NA	NA	NA	NA	NA	NA	NA	NA	NA	NA	NA	NA	NA	NA
AC090340.1	NA	NA	NA	NA	NA	NA	NA	NA	NA	NA	NA	NA	NA	NA	NA	NA	NA	NA	NA	NA	NA
AC090559.1	0.00311227	0.00814832	0.0057796	0.00144283	0.00400511	0.00246205	0.000827755	0.00174228	0.0194714	0.000303461	3.11687e-05	0.00246346	0.0310742	0.145172	0.18498	0.007445	0.0128282	0.00262655	0.0131386	1.78582e-05	0.00611523
AC090578.1	0.27781	0.959149	0.611938	0.685214	0.923484	0.850341	0.209421	0.0325765	0.879494	0.289918	0.266698	0.373913	0.261493	0.661664	0.37349	0.754791	0.902724	0.469395	0.651603	0.645692	0.563141
AC090587.2	1.3298e-21	6.56341e-17	4.8617e-19	0.00229914	1.10927e-12	2.14978e-18	1.17296e-20	2.10099e-30	3.58044e-14	9.32906e-14	1.0086e-29	1.76377e-23	0.000471011	6.8238e-09	0.00375764	3.01854e-14	1.23098e-13	1.48534e-10	0.000349423	1.51927e-24	5.06811e-10
AC090607.1	0.0605835	0.295134	0.0934576	0.95919	0.143953	0.0176297	0.0339993	0.666626	0.0614009	0.205876	0.141845	0.0516099	0.102684	0.0202918	0.539484	0.295947	0.672289	0.25763	0.161295	0.129633	0.218855
AC090617.1	0.00898406	0.00868682	3.99149e-05	0.00224534	0.00465927	0.00950311	0.000607009	0.00609278	3.28631e-06	0.00171816	0.0489546	0.00186635	0.0272041	0.0868404	0.151344	0.00441028	0.0463879	0.016809	0.530947	0.00538562	0.417369
AC090644.1	0.478454	0.565516	0.63034	0.330593	0.507908	0.360426	0.557507	0.336904	0.545362	0.579518	0.772736	0.935603	0.413388	0.659211	0.282645	0.979393	0.59227	0.153828	0.475332	0.669648	0.679751
AC090673.1	NA	NA	NA	NA	NA	NA	NA	NA	NA	NA	NA	NA	NA	NA	NA	NA	NA	NA	NA	NA	NA
AC090692.1	NA	NA	NA	NA	NA	NA	NA	NA	NA	NA	NA	NA	NA	NA	NA	NA	NA	NA	NA	NA	NA
AC090707.1	0.154015	0.0675876	0.059227	0.666784	0.129907	0.140993	0.0763878	0.52606	0.143674	0.152451	0.0810355	0.588597	0.800384	0.345979	0.959355	0.181937	0.128029	0.241967	0.383265	0.378326	0.819804
AC090774.2	0.942932	0.119949	0.475706	0.411129	0.387351	0.597274	0.814257	0.38723	0.564908	0.153241	0.19724	0.398735	0.660597	0.653033	0.332636	0.439301	0.372548	0.44583	0.621392	0.258419	0.623254
AC090825.1	NA	NA	NA	NA	NA	NA	NA	NA	NA	NA	NA	NA	NA	NA	NA	NA	NA	NA	NA	NA	NA
AC090945.1	6.79822e-16	1.76188e-13	3.47112e-15	0.00121189	2.29626e-07	8.66406e-18	2.69045e-23	2.79574e-12	6.42463e-09	4.00211e-13	9.30195e-24	7.59217e-16	0.0477342	1.29041e-06	0.865804	8.31836e-11	1.15286e-10	2.49728e-06	2.08353e-05	2.03776e-14	7.39697e-14
AC090952.1	0.285708	0.867369	0.739857	0.768652	0.651848	0.971546	0.812851	0.155548	0.941411	0.987249	0.789398	0.348784	0.035577	0.35414	0.189403	0.436952	0.283306	0.895334	0.0728313	0.35531	0.220372
AC091043.1	0.0139052	0.202546	0.00976309	0.105949	0.682683	0.194372	0.00203506	0.192774	0.323882	0.00769201	0.0146249	0.171397	0.891895	0.638855	0.437949	0.133354	0.118735	0.273596	0.0378287	0.0880424	0.0181851
AC091053.1	NA	NA	NA	NA	NA	NA	NA	NA	NA	NA	NA	NA	NA	NA	NA	NA	NA	NA	NA	NA	NA
AC091053.2	0.437841	0.613116	0.0515072	0.0340039	0.802322	0.884008	0.646812	0.766594	0.738675	0.655278	0.604745	0.0360953	0.652223	0.507408	0.381146	0.802858	0.308267	0.924234	0.339284	0.648519	0.0238295
AC091057.1	0.219215	0.0586695	0.896133	0.529021	0.844327	0.296627	0.171419	0.130017	0.488748	0.773698	0.421179	0.960835	0.0145481	0.39411	0.00245072	0.236545	0.185204	0.554987	0.23772	0.0320157	0.19819
AC091073.1	NA	NA	NA	NA	NA	NA	NA	NA	NA	NA	NA	NA	NA	NA	NA	NA	NA	NA	NA	NA	NA
AC091096.1	NA	NA	NA	NA	NA	NA	NA	NA	NA	NA	NA	NA	NA	NA	NA	NA	NA	NA	NA	NA	NA
AC091114.1	0.0301707	0.00683059	0.00122828	0.566181	0.0159534	0.00287599	0.0723599	0.0315441	0.0156792	1.26329e-05	0.0296709	0.0155336	0.757106	0.438563	0.584206	0.0195515	0.161142	0.00952409	0.0326621	0.00845376	0.111125
AC091132.1	7.40463e-10	1.0656e-15	2.35439e-14	1.65187e-06	3.49764e-11	2.86071e-13	3.60948e-11	7.36651e-15	6.53543e-16	4.62736e-14	2.3007e-15	8.30669e-16	0.00563722	0.0238433	0.000411848	8.64602e-09	6.74887e-09	1.07384e-09	0.0124158	7.12067e-15	1.29018e-05
AC091132.2	0.101867	0.0157882	0.145324	0.419925	0.021103	0.0449908	0.026207	1.06495e-05	0.0196167	0.0257541	0.000912108	0.0237441	0.323026	0.0563278	0.123797	0.139541	0.0576593	0.0522154	0.3502	0.00931902	0.00425463
AC091133.1	NA	NA	NA	NA	NA	NA	NA	NA	NA	NA	NA	NA	NA	NA	NA	NA	NA	NA	NA	NA	NA
AC091153.4	7.21068e-12	7.78846e-09	2.9227e-14	0.000748734	0.000113956	4.09987e-12	4.36332e-09	3.52848e-09	0.000166606	1.58986e-09	3.63262e-11	1.10478e-11	0.00453939	4.36995e-07	0.0120019	6.03682e-06	2.45036e-06	2.20301e-05	0.119506	4.45623e-10	0.000661175
AC091178.2	0.530205	0.227923	0.245163	0.482523	0.351902	0.214582	0.438204	0.183685	0.17429	0.140603	0.022959	0.219641	0.890359	0.233538	0.494861	0.505963	0.47398	0.221355	0.447037	0.0184376	0.282798
AC091185.1	0.00405216	0.0236585	0.00937562	0.0875297	0.0173312	0.00742376	0.0554393	0.00102256	0.0369496	0.00286141	0.000905369	1.14457e-06	0.0180641	0.181564	0.416812	0.379751	0.0258542	0.0893039	0.462879	0.000355022	0.0112314
AC091493.1	0.515749	0.695023	0.337381	0.40519	0.740051	0.642692	0.541558	0.814071	0.891282	0.446234	0.257637	0.769197	0.368339	0.133656	0.278305	0.579725	0.883328	0.884094	0.601943	0.97226	0.542497
AC091493.2	0.37484	0.31118	0.665108	0.289507	0.201005	0.447815	0.683695	0.641171	0.112033	0.739163	0.480591	0.820781	0.638674	0.314945	0.312648	0.82049	0.408602	0.545783	0.772504	0.698663	0.737879
AC091705.1	0.528734	0.549381	0.846712	0.686385	0.181471	0.189887	0.427003	0.801027	0.851051	0.463251	0.189185	0.244271	0.0527598	0.596605	0.132691	0.91644	0.872645	0.434368	0.989261	0.757015	0.269175
AC091736.1	0.77016	0.882615	0.0654098	0.11681	0.0914666	0.420696	0.0286635	0.280316	0.162286	0.207166	0.13015	0.595739	0.12568	0.176359	0.101919	0.207203	0.123313	0.344141	0.723283	0.520682	0.184967
AC091770.1	0.904808	0.689247	0.925645	0.100639	0.446866	0.684151	0.658854	0.394015	0.580561	0.632205	0.689362	0.385604	0.7264	0.909681	0.113494	0.717561	0.505303	0.455925	0.136103	0.880634	0.477716
AC091895.1	0.864598	0.978266	0.898936	0.914969	0.323488	0.267865	0.639264	0.869614	0.755568	0.666582	0.404883	0.250752	0.704116	0.249128	0.925339	0.466637	0.553838	0.713457	0.846635	0.581743	0.871699
AC091939.1	NA	NA	NA	NA	NA	NA	NA	NA	NA	NA	NA	NA	NA	NA	NA	NA	NA	NA	NA	NA	NA
AC092069.1	0.00806217	0.613814	0.162209	0.0674318	0.899595	0.179353	0.133271	0.0236806	0.430208	0.0364424	0.0389129	0.257331	0.780776	0.0893783	0.0540543	0.167733	0.167786	0.459467	0.57772	0.00192007	0.207369
AC092071.1	0.259132	0.985799	0.134703	0.546573	0.558192	0.0194815	0.573774	0.0153118	0.762206	0.985963	0.161327	0.0476654	0.755353	0.459384	0.193967	0.486883	0.0762947	0.810293	0.595453	0.0165434	0.880138
AC092117.1	0.0188877	0.203156	0.153951	0.147475	0.238846	0.0194842	0.0322919	0.0175961	0.0801043	0.0206942	0.137919	0.000451917	0.327745	0.103758	0.565652	0.0011171	0.337469	0.306102	0.396849	0.18112	0.193467
AC092117.2	NA	NA	NA	NA	NA	NA	NA	NA	NA	NA	NA	NA	NA	NA	NA	NA	NA	NA	NA	NA	NA
AC092155.1	0.000115197	0.148193	0.0482322	0.000104488	0.0313679	0.00952934	0.00275183	0.000174623	0.0201443	0.027527	0.000308547	0.064014	0.927758	0.0851009	0.134916	0.000332876	0.00400788	0.00225828	7.82236e-11	0.11582	2.04551e-09
AC092159.1	0.110037	0.0129431	0.0106301	0.00153426	0.0875514	0.00097659	0.214995	0.320387	0.023924	0.0303465	0.000214277	0.00587113	0.985223	0.973096	0.163124	0.557141	0.000162595	0.432744	0.00160075	9.33476e-05	1.09096e-06
AC092159.2	0.0828864	0.0287295	0.194788	0.002336	0.105006	0.000973094	0.0846755	0.798459	0.0631041	0.0156266	0.00439714	0.0243932	0.877212	0.155271	0.0444901	0.263388	0.000396548	0.55396	3.82036e-05	0.000118196	4.88928e-05
AC092159.3	0.598257	0.113741	0.339155	0.0292915	0.463523	0.0633026	0.412221	0.386306	0.363311	0.115316	0.054207	0.833163	0.871695	0.023422	0.624015	0.632812	0.0261483	0.548759	0.0024093	0.023394	0.00606261
AC092162.2	2.43941e-07	0.000273912	0.0168314	0.379291	0.0180899	0.00574277	0.000547715	0.00327645	0.0343564	0.000582414	1.04337e-06	0.000233761	0.893559	0.00706787	0.922002	0.0706392	0.000867961	0.0319001	0.052644	0.000388725	0.0285382
AC092168.2	0.00148431	0.00052908	0.00995272	0.476163	1.79519e-07	1.00133e-05	0.00015145	3.52468e-06	0.000898402	0.0104804	8.3868e-06	1.619e-06	0.256832	0.00029687	0.362245	0.0319056	0.114418	0.000984714	0.488859	0.000100823	0.30443
AC092168.3	0.37065	0.015101	0.198421	0.258288	0.169309	0.12302	0.0699128	0.00396371	0.0582093	0.114927	0.0156992	0.234587	0.0125219	0.181477	0.33657	0.0736418	0.170245	0.0730788	0.192297	0.0337908	0.0159091
AC092171.2	3.90774e-12	1.46849e-09	1.38555e-12	0.000445912	3.21049e-06	1.87011e-11	2.91529e-16	1.32546e-15	2.12269e-12	1.14031e-12	1.23161e-15	6.73224e-13	5.69202e-06	8.32424e-12	4.0974e-06	1.0987e-09	1.28851e-08	6.13059e-09	0.000329818	2.34353e-15	1.79839e-08
AC092171.4	2.27846e-12	2.44148e-19	3.66862e-22	1.10843e-11	1.09011e-14	2.35597e-22	4.57925e-40	1.77825e-26	2.09197e-26	1.55607e-29	1.33274e-27	1.02484e-15	1.05224e-11	2.46088e-09	2.54685e-11	2.33583e-27	9.7989e-22	3.28113e-18	4.15304e-07	2.91322e-33	9.4192e-13
AC092198.1	1.11416e-11	2.64044e-06	5.73768e-11	1.90507e-05	1.25288e-05	1.00196e-09	2.72814e-08	8.27461e-05	6.03495e-06	4.43107e-11	9.79854e-08	0.00360596	1.18888e-05	0.000786044	2.55524e-07	2.00612e-05	1.24141e-05	1.56683e-06	6.88533e-13	5.86205e-09	5.69078e-09
AC092265.1	0.302013	0.598255	0.945762	0.231695	0.942101	0.83055	0.832504	0.484372	0.442312	0.0765727	0.983341	0.437141	0.616321	0.0348777	0.385054	0.395153	0.413636	0.588245	0.211404	0.159926	0.221748
AC092275.1	0.17824	0.980927	0.955488	0.631109	0.789946	0.605362	0.8206	0.151448	0.667622	0.47145	0.373173	0.463328	0.668975	0.523756	0.875157	0.180317	0.596733	0.466902	0.51367	0.410819	0.460826
AC092287.1	0.00022178	3.99885e-05	0.000499429	0.168891	0.000600936	5.6589e-08	5.30673e-05	0.00257081	0.00617342	5.68665e-05	5.4407e-05	4.70122e-06	0.782576	0.0159346	0.0411561	0.00767886	0.00375197	0.00198338	0.31187	0.000149994	0.106791
AC092316.1	0.000224716	0.000162361	0.00166201	0.43233	0.000489876	8.95578e-07	0.000658674	3.51442e-07	1.44798e-06	0.00575459	4.60598e-05	1.21955e-09	0.0522589	0.0259967	0.760779	0.00866153	0.000872279	0.000329344	0.391555	0.000829718	0.00836888
AC092326.1	0.471066	0.948651	0.0726594	0.487455	0.325156	0.743555	0.221669	0.833239	0.392704	0.513729	0.446113	0.981444	0.736315	0.194701	0.578117	0.633643	0.625889	0.68711	0.6461	0.67013	0.399216
AC092332.1	0.866766	0.776795	0.544628	0.888522	0.944103	0.70327	0.482422	0.581959	0.763059	0.263873	0.599498	0.105905	0.903685	0.906809	0.605195	0.292451	0.871531	0.729728	0.504382	0.580761	0.407324
AC092364.1	NA	NA	NA	NA	NA	NA	NA	NA	NA	NA	NA	NA	NA	NA	NA	NA	NA	NA	NA	NA	NA
AC092377.1	1.21883e-06	0.00311289	6.85531e-07	0.0504879	0.00227522	0.000526694	0.00165747	4.1741e-08	1.60664e-05	6.99411e-06	2.47836e-07	2.68878e-06	0.0106934	0.0511793	0.520306	4.42837e-05	0.000850535	0.00792825	8.43943e-05	6.09729e-06	9.33308e-06
AC092384.1	0.000143321	0.0184041	0.0145515	0.544205	0.434723	8.95249e-05	0.000560054	0.000122322	9.51735e-05	0.00650012	2.9197e-05	7.34306e-05	0.871618	0.0408102	0.531678	0.035373	0.220848	0.119003	0.517774	0.000692354	0.0530208
AC092484.1	0.524532	0.0650867	0.683606	2.0508e-07	0.0175351	0.0132343	0.120709	0.904468	0.098562	0.0432717	0.270689	0.0363086	0.939087	0.287515	0.937573	0.0810981	0.053943	0.00631751	0.0911527	0.038306	0.82646
AC092574.1	4.14952e-11	1.8678e-13	2.20199e-10	0.000355622	1.63867e-08	3.33767e-10	1.50044e-13	7.65294e-24	5.18326e-13	3.9417e-12	6.33399e-19	1.69566e-12	0.0148967	6.58839e-06	0.00211115	3.51236e-12	2.2631e-09	1.23069e-07	0.000209592	1.77742e-13	2.26504e-10
AC092574.2	1.25944e-09	0.000106901	6.82269e-06	1.3988e-05	9.27608e-05	2.58461e-08	3.05974e-06	0.00849041	0.00672222	4.44368e-06	1.29414e-08	3.70617e-06	0.665435	0.100407	0.0887492	4.757e-05	4.8149e-06	1.62675e-05	2.3448e-08	1.05133e-05	7.22715e-07
AC092580.2	0.946965	0.195129	0.408759	0.14601	0.0196574	0.633683	0.909087	0.0630068	0.0885805	0.619636	0.60375	0.379199	0.0940133	0.0327761	0.351996	0.837355	0.459911	0.366928	0.662899	0.501792	0.272517
AC092580.4	0.860489	0.00302364	0.453246	1.35788e-05	0.0103492	0.109255	0.831669	0.0797639	0.107918	0.29177	0.180955	0.00299293	0.00104317	0.157454	0.0133718	0.6652	0.490491	0.0291216	0.0521788	0.273704	0.947997
AC092614.1	0.1267	0.634029	0.303295	0.392966	0.484576	0.154939	0.918329	0.309025	0.421083	0.87221	0.993247	0.0462072	0.0698455	0.133108	0.12136	0.866443	0.819956	0.781363	0.254723	0.138003	0.920961
AC092620.2	1.92167e-05	0.00237788	0.00502552	0.629404	0.232807	0.000612368	0.00286536	1.10792e-12	0.335275	0.0256772	1.42515e-08	0.000355137	0.0758377	2.07216e-07	0.838522	0.0334931	0.00217585	0.346528	0.167522	3.01583e-07	7.15054e-05
AC092625.1	0.043108	0.0869304	0.552131	0.0257167	0.640076	0.345813	0.482998	0.805901	0.805822	0.361337	0.454623	0.19351	0.00863992	0.00179508	0.00129362	0.10598	0.036576	0.494492	0.151619	0.0607471	0.239121
AC092636.1	4.72828e-09	7.36017e-07	3.79211e-08	0.000400918	1.62458e-05	3.14259e-13	4.05559e-09	5.70359e-11	2.31952e-06	1.80127e-06	1.12267e-12	9.93767e-12	0.00335202	0.0026415	3.85094e-05	5.65409e-09	1.07167e-07	1.64671e-06	0.00787274	1.55994e-12	0.000108823
AC092652.1	0.0359859	0.319512	0.547111	0.00406156	0.763192	0.749183	0.618519	0.335116	0.208584	0.9055	0.847332	0.145482	0.00032389	0.184616	0.221431	0.0308929	0.197883	0.336895	0.145894	0.515567	0.329567
AC092660.1	0.647953	0.347268	0.875985	0.474653	0.353337	0.829975	0.509994	0.325497	0.621041	0.692352	0.479045	0.916778	0.699033	0.346832	0.457217	0.707308	0.96963	0.97502	0.233551	0.442608	0.734212
AC092666.1	0.0200826	0.000113701	0.0347219	0.0909976	0.0155734	0.0008981	0.00649079	4.86905e-05	0.00761011	0.00265589	0.00451714	4.29223e-05	0.689762	0.157299	0.274296	0.0937891	0.000245227	0.0102421	0.505823	0.00352204	0.255715
AC092687.3	9.28232e-05	0.0372714	2.8591e-05	0.031939	0.03777	0.0122935	0.00195898	0.000537775	0.0134063	0.000117073	1.47558e-05	0.0178251	0.276672	0.566429	0.0812577	0.00153983	0.00381466	0.0295622	0.0200878	0.00429273	0.080855
AC092839.1	1.16638e-05	0.00737917	0.000429255	0.00178943	0.0257191	0.000744052	4.66055e-06	1.13144e-08	0.000815718	1.7378e-05	1.79878e-09	2.37944e-05	0.660618	0.037186	0.32014	8.60739e-06	8.57506e-05	0.00765869	6.07889e-07	5.02053e-07	9.69612e-11
AC092881.1	0.053726	0.014914	1.78483e-05	0.379374	0.0448867	4.48695e-05	0.000192067	1.07356e-06	0.122004	0.158403	0.00100478	4.40994e-05	9.45776e-05	3.32314e-05	0.0017241	0.12272	0.238678	0.517332	0.0448785	0.00116935	0.508987
AC092896.1	0.00103281	0.00295462	0.0706364	0.524697	0.0714966	0.00295045	0.0700241	0.000269299	0.0162162	0.154264	0.00330055	0.00231233	0.0227285	0.269786	0.351802	0.00673655	0.0602981	0.0132564	0.287913	0.00501618	0.253822
AC092925.1	NA	NA	NA	NA	NA	NA	NA	NA	NA	NA	NA	NA	NA	NA	NA	NA	NA	NA	NA	NA	NA
AC092944.1	0.000922461	0.00285017	0.0148903	0.000321305	0.0170127	9.93796e-05	0.00506905	0.00259161	0.002841	0.0011835	0.00950769	0.000142735	0.0298545	0.0124502	1.36496e-06	0.0080348	6.26465e-06	0.0115463	0.0192044	3.45632e-05	0.00604754
AC092958.1	0.233161	0.431926	0.516762	0.658246	0.914217	0.235625	0.107955	0.322863	0.308409	0.310785	0.192762	0.833345	0.180702	0.198846	0.0313796	0.218557	0.892737	0.0862701	0.142186	0.0574777	0.0881507
AC093074.1	0.142402	0.107211	0.699241	0.0379169	0.576115	0.0591698	0.157083	0.813719	0.358117	0.0513408	0.144096	0.265281	0.463195	0.868947	0.493096	0.181623	0.103847	0.140814	0.445725	0.14207	0.176483
AC093110.1	0.38373	0.0386401	0.0172999	0.231091	0.195918	0.00358928	0.0590219	0.0140266	0.258609	0.0184895	0.0457287	0.00636322	0.032647	0.04018	0.0049886	0.121875	0.0925241	0.297496	0.633482	0.000901981	0.184089
AC093117.1	0.719426	0.332049	0.131101	0.965837	0.100011	0.347402	0.0625641	0.0887953	0.127858	0.470857	0.130275	0.111121	0.40934	0.38552	0.178883	0.406778	0.389278	0.233004	0.141798	0.213751	0.614092
AC093151.2	0.0710606	0.92646	0.050145	0.917626	0.612356	0.344554	0.555191	0.248323	0.210381	0.135596	0.711087	0.118942	0.68144	0.786398	0.126226	0.49563	0.391262	0.82039	0.84893	0.334413	0.906615
AC093157.1	0.302652	0.665763	0.918943	0.973427	0.399921	0.721178	0.450993	0.682377	0.0674303	0.606509	0.283361	0.198847	0.799575	0.237654	0.615361	0.963443	0.721901	0.296433	0.60545	0.589208	0.317122
AC093159.1	1.09207e-05	0.00102142	0.00245862	0.0238075	0.0680037	0.00113096	0.00269226	0.000428567	0.0269832	4.22661e-05	1.93393e-06	4.28526e-05	0.403411	0.0158146	0.0414936	0.00017516	0.000643905	0.0659694	8.31652e-05	1.15557e-06	0.000223416
AC093323.3	9.2039e-21	2.84008e-28	1.64921e-29	1.42168e-20	6.24416e-21	5.25099e-20	5.48121e-27	4.49146e-10	5.60045e-19	2.63918e-29	1.67493e-37	2.30951e-11	0.000257133	7.43978e-07	0.00343131	5.64767e-26	3.84829e-25	2.22645e-24	1.56072e-25	1.06961e-23	2.03205e-26
AC093326.1	0.706671	0.187426	0.134283	0.215755	0.893836	0.634396	0.226711	0.577246	0.185922	0.0569036	0.389692	0.92027	0.428256	0.743095	0.220868	0.863939	0.315517	0.751274	0.953004	0.356921	0.461904
AC093326.2	0.0272268	0.0269395	0.000581233	0.0234423	0.105231	0.0617013	0.023673	0.487439	0.0578587	0.00140955	0.00798351	0.0140111	0.0896487	0.587212	0.0946335	0.210511	0.0537168	0.142135	0.0146501	0.00708015	0.0777137
AC093382.1	6.58233e-09	2.73501e-06	1.0722e-08	1.40484e-05	6.00058e-05	0.000993402	9.46467e-07	1.57392e-12	5.45131e-05	5.89386e-06	2.38177e-09	2.08512e-08	0.00703579	0.00711616	0.238325	1.84443e-05	3.4283e-07	0.00280912	9.76501e-05	4.37456e-11	6.20406e-08
AC093390.1	0.309964	0.467285	0.00539228	0.32341	0.79681	0.0698037	0.184522	0.00011462	0.000224901	0.256114	0.0780594	0.014981	0.000547109	0.0258465	0.0578196	0.0286734	0.712964	0.794402	0.977417	0.0101998	0.0702115
AC093484.4	0.00337297	0.000276309	0.00155131	1.69374e-06	0.000552596	6.9868e-06	0.000196082	0.000153137	1.08778e-05	0.000388059	8.81753e-05	4.30323e-06	0.00356326	0.0447403	0.00265884	0.000690921	0.000360809	4.57679e-05	0.0611784	0.00020027	0.0223362
AC093515.1	0.938853	0.000568402	0.0952151	0.259141	0.613008	0.325033	0.155584	0.30864	0.25581	0.0362053	0.0815337	0.163924	0.753636	0.338459	0.300406	0.473612	0.175715	0.137589	0.953985	0.119556	0.89781
AC093523.1	0.492476	0.644876	0.627479	0.944217	0.326335	0.797153	0.93072	0.633166	0.891259	0.160768	0.637119	0.662434	0.39404	0.0253748	0.882016	0.594562	0.693999	0.934579	0.532009	0.999966	0.934057
AC093627.10	0.0010543	8.92083e-05	0.0162388	3.4312e-06	1.25515e-05	3.62719e-08	2.32099e-09	0.000815655	4.67679e-06	2.32008e-08	9.05735e-11	2.75737e-08	0.00037727	0.253816	0.545963	2.78789e-07	3.25127e-05	1.48217e-05	0.0006252	3.81164e-11	0.000404209
AC093627.11	0.201121	0.243059	0.198192	0.84658	0.439206	0.182881	0.0765003	0.0611637	0.102991	0.484907	0.139835	0.00969485	0.749751	0.488201	0.279527	0.170922	0.810325	0.298847	0.487436	0.120273	0.803973
AC093627.12	0.0511603	0.132212	0.0681933	0.210827	0.0634171	0.00217718	0.00473374	8.86335e-05	0.000152594	0.00283339	0.0323713	0.00254875	0.0087625	0.459962	0.0288531	0.0190676	0.322228	0.0143084	0.468129	0.00485029	0.474809
AC093627.7	0.949628	0.200914	0.827247	0.304293	0.36273	0.851953	0.262708	0.126591	0.000432207	0.0548906	0.32473	0.0864525	0.456876	0.521163	0.416697	0.133593	0.285224	0.14239	0.704431	0.233566	0.70385
AC093627.8	0.813575	0.0040263	0.0205245	0.0086411	0.000100697	0.028532	8.3712e-05	0.00283633	1.96189e-08	0.00120961	0.00602958	0.00838427	0.310646	0.442982	0.0109938	0.01164	0.0522748	8.17822e-05	0.355981	0.00693747	0.559172
AC093627.9	3.16806e-20	5.34686e-19	9.90517e-22	3.16278e-13	1.53289e-11	1.20209e-21	9.79031e-20	4.46415e-18	2.15646e-19	5.54114e-21	1.15728e-28	2.99267e-19	5.2267e-09	4.99065e-10	4.96917e-11	1.06408e-20	8.73788e-18	3.17933e-18	1.93069e-14	5.45171e-29	1.17641e-19
AC093639.1	0.848522	0.772275	0.802346	0.0633509	0.666433	0.187029	0.707213	0.282196	0.966424	0.642343	0.12031	0.918029	0.394356	0.182451	0.632224	0.572526	0.946604	0.517942	0.316799	0.369429	0.140737
AC093642.1	2.59475e-07	7.43315e-07	7.75834e-10	0.249221	6.47268e-06	3.1566e-07	7.39755e-08	1.18224e-15	6.48906e-08	1.61527e-06	3.58825e-09	1.82772e-12	0.000732826	6.23921e-05	0.00409372	0.000105653	0.00040589	8.22604e-05	0.00903802	9.5011e-08	6.0324e-06
AC093642.5	3.7329e-22	6.33082e-36	1.92499e-27	6.10538e-22	2.30407e-35	7.9463e-35	1.73269e-29	4.00354e-24	8.68318e-39	7.25185e-33	4.08229e-37	5.68878e-28	4.19103e-05	2.33362e-05	4.25663e-07	6.53186e-26	4.59559e-38	6.01952e-32	1.10758e-17	2.68082e-39	9.46355e-23
AC093690.1	3.94226e-16	1.98003e-13	1.77045e-13	0.00290862	1.3549e-10	2.4969e-17	7.35853e-14	5.56031e-21	1.25856e-13	8.31715e-12	4.68608e-24	5.64848e-24	0.0695937	6.0768e-06	0.00120692	1.81487e-06	6.59689e-12	2.38515e-10	0.000658389	8.02991e-20	4.20288e-09
AC093702.1	0.633047	0.743882	0.1798	0.0239309	0.558659	0.887141	0.632124	0.316776	0.577614	0.279875	0.98762	0.2253	4.63337e-06	0.135951	0.000141882	0.0412312	0.481878	0.186074	0.00224974	0.287445	0.0114739
AC093732.1	1.98744e-05	4.63954e-06	6.45747e-07	0.000547914	2.77209e-06	5.21869e-10	1.03099e-06	2.96798e-09	2.55507e-06	2.53876e-05	3.56628e-07	2.403e-12	0.0197528	0.00202431	0.000100438	4.96273e-06	1.82263e-05	0.000225925	0.24398	7.65175e-08	0.0328764
AC093763.1	0.525878	0.221993	0.841747	0.0282838	0.474954	0.133177	0.4587	0.273364	0.542682	0.442031	0.866866	0.859095	0.804132	0.976412	0.431833	0.155504	0.161875	0.586684	0.167922	0.400956	0.813855
AC093766.1	0.618121	0.733858	0.547681	0.58942	0.103345	0.26331	0.58898	0.0459374	0.409007	0.300637	0.190813	0.0708367	0.902323	0.00339274	0.599538	0.292322	0.768446	0.046057	0.303393	0.258777	0.250886
AC093788.1	2.30652e-13	9.43836e-18	1.13746e-12	0.00149914	9.83705e-11	1.30704e-16	6.75579e-12	6.06574e-10	2.0156e-11	4.22529e-12	4.68269e-14	1.77491e-10	0.000525607	0.00173636	0.00771699	9.68784e-08	2.18561e-07	4.78193e-10	0.000265664	3.50717e-12	6.95858e-06
AC093802.1	0.291674	0.251323	0.000238852	0.205878	0.442493	0.103333	0.335925	0.033955	0.317652	0.0959726	0.0884316	0.172035	0.0563844	0.0037871	0.0340202	0.149935	0.898356	0.297389	0.0715338	0.0377343	0.00872433
AC093817.1	0.000254042	0.000629333	0.00638135	0.167095	0.00408002	0.000254016	0.0018448	0.0298848	0.0577609	0.0150425	0.00429754	0.00153333	0.641408	0.617846	0.689011	0.17764	0.0065088	0.0837225	0.496821	0.00404694	0.843062
AC093843.1	0.0492078	6.68556e-05	0.00109627	0.00278942	0.00448832	0.00356155	0.0210996	1.57976e-05	0.0342464	0.0272717	0.000268489	0.1198	0.000737884	0.0117093	0.0344454	0.0504798	0.000144978	0.00713865	0.0161081	0.000151347	0.000183817
AC093865.1	0.404237	0.445902	0.372399	0.674207	0.484903	0.906924	0.768237	0.245961	0.374822	0.72658	0.963016	0.253296	0.0629236	0.432582	0.596639	0.270719	0.391823	0.386624	0.154502	0.921079	0.233897
AC093875.1	NA	NA	NA	NA	NA	NA	NA	NA	NA	NA	NA	NA	NA	NA	NA	NA	NA	NA	NA	NA	NA
AC093911.1	0.0230261	0.78607	0.905811	0.796337	0.376157	0.475669	0.608727	0.992033	0.613791	0.289995	0.147076	0.651486	0.00599077	0.123251	0.750315	0.443972	0.977911	0.191132	0.249204	0.893404	0.97095
AC093928.1	0.00515221	0.00118943	0.00373454	0.0798337	0.0612847	0.0184341	0.000386796	7.56927e-05	0.00705449	0.060769	0.000270483	0.00772538	0.938055	0.352183	0.399975	0.00762016	0.0234913	0.123921	0.0842686	0.00401938	0.000614281
AC095030.1	0.102526	0.701582	0.00170004	0.0659625	0.827675	0.288658	0.0547814	0.968518	0.847079	0.157409	0.09797	0.369271	0.342754	0.302956	0.150095	0.485148	0.367478	0.908909	0.929413	0.0784012	0.545456
AC095056.1	0.000119808	0.182302	0.063081	0.182938	0.199753	0.416136	0.266232	0.314152	0.313197	0.0609558	0.0353938	0.993006	0.773847	0.661323	0.734258	0.28338	0.153097	0.0322762	0.0269492	0.474822	0.137646
AC096554.1	0.127895	0.347457	0.423335	0.650591	0.186783	0.337576	0.725377	0.0095431	0.363123	0.345091	0.434143	0.166873	0.081911	0.120504	0.737349	0.419044	0.31241	0.571835	0.503362	0.057956	0.606836
AC096559.1	0.0714032	0.0111784	0.164524	0.000483748	0.0977102	0.222415	0.467918	0.00395064	0.140761	0.0692364	0.0556693	0.132866	0.066312	4.34145e-05	0.0421209	0.226507	0.0028422	0.0348544	0.000473711	0.0011644	6.59416e-05
AC096570.1	0.159229	0.129793	0.214415	0.487505	0.390588	0.16991	0.248424	0.785718	0.378491	0.406367	0.166474	0.233917	0.335614	0.349867	0.455559	0.270168	0.0963003	0.370377	0.240311	0.133159	0.258378
AC096589.1	0.383203	0.12809	0.387241	0.570131	0.530652	0.391849	0.796011	0.420157	0.139247	0.585873	0.95638	0.040285	0.523694	0.0181417	0.609491	0.353653	0.312716	0.398723	0.447992	0.805603	0.617714
AC096649.1	NA	NA	NA	NA	NA	NA	NA	NA	NA	NA	NA	NA	NA	NA	NA	NA	NA	NA	NA	NA	NA
AC096669.1	0.10495	0.0724083	0.022089	0.0159684	0.689949	0.0975014	0.11438	0.0332646	0.141814	0.00554675	0.092714	0.13735	0.0171155	0.0123877	0.0329019	0.0385721	0.000188984	0.169728	0.479631	0.0630588	0.0447985
AC096763.1	0.362261	0.316412	0.773507	0.732132	0.420412	0.424297	0.778644	0.951207	0.0451788	0.652876	0.493027	0.118397	0.0668627	0.840186	0.88814	0.578327	0.359879	0.778235	0.361595	0.909312	0.167272
AC096921.2	0.000910059	0.00968462	0.0026205	0.864853	0.0638427	0.00221713	0.000564163	0.000102981	0.0143605	0.0318541	0.00123116	7.52371e-06	0.0779482	0.0170793	0.408697	0.013323	0.602644	0.0221026	0.510858	0.00897914	0.539321
AC097103.1	NA	NA	NA	NA	NA	NA	NA	NA	NA	NA	NA	NA	NA	NA	NA	NA	NA	NA	NA	NA	NA
AC097359.2	0.000234612	0.0198392	0.0835595	0.0107905	0.25986	0.000539723	0.00717404	3.27112e-06	0.120144	0.0102649	2.28946e-06	5.59297e-05	0.0627125	0.0236016	0.510357	0.261496	0.00163429	0.0584497	0.429635	9.26421e-06	0.041805
AC097372.1	NA	NA	NA	NA	NA	NA	NA	NA	NA	NA	NA	NA	NA	NA	NA	NA	NA	NA	NA	NA	NA
AC097381.1	1.43145e-05	8.04024e-08	3.12856e-08	3.62654e-05	2.67951e-05	4.32534e-09	1.32109e-07	7.14342e-06	8.71868e-10	9.81769e-07	1.23924e-06	2.18178e-08	0.0116706	0.0131814	0.0252529	6.88511e-06	0.0101767	1.20108e-06	0.0283269	4.9244e-05	0.00688774
AC097382.1	0.000239378	0.0441597	0.0142982	0.951142	0.169041	0.0401603	0.034746	0.000712082	0.824834	0.0210276	5.10841e-05	5.97876e-05	0.668064	0.0885475	0.184933	0.119151	0.127327	0.126417	0.190149	0.0011025	0.0312925
AC097499.2	0.35501	0.0288101	0.00657566	0.0254499	0.147578	0.0544161	0.00377828	0.048724	0.14311	0.0136618	0.00458053	0.559397	0.295753	0.051435	0.331994	0.00187381	0.0136969	0.0499113	0.152815	0.00533641	0.0758552
AC097532.2	0.904878	0.379464	0.5803	0.0597549	0.61986	0.395704	0.421035	0.490806	0.917798	0.248898	0.387985	0.621113	0.0260729	0.0108161	0.0231011	0.533565	0.323977	0.826091	0.942033	0.183785	0.964466
AC097639.1	NA	NA	NA	NA	NA	NA	NA	NA	NA	NA	NA	NA	NA	NA	NA	NA	NA	NA	NA	NA	NA
AC098587.1	0.492603	0.880898	0.82117	0.215036	0.494743	0.838278	0.849773	0.323325	0.31928	0.949496	0.587727	0.988239	0.717013	0.364662	0.397657	0.653071	0.672468	0.107823	0.216771	0.292949	0.633104
AC098649.1	0.275166	0.643484	0.25589	0.93421	0.506448	0.0968867	0.242525	0.895472	0.78702	0.60344	0.322248	0.131362	0.567429	0.35406	0.492959	0.722677	0.730438	0.951803	0.879357	0.196721	0.400945
AC098680.1	0.338864	0.0887554	0.790422	0.926287	0.167835	0.878932	0.233749	0.450782	0.507516	0.131238	0.255423	0.837584	0.250802	0.0408453	0.29282	0.497049	0.407033	0.0871145	0.347035	0.269351	0.696489
AC098820.2	0.122955	0.00503857	0.0784032	0.02984	0.0359437	0.073489	0.0183761	0.26741	0.119765	0.0079821	0.0308254	0.0179915	0.526946	0.343931	0.310076	0.0324845	0.00181012	0.0388593	0.000165513	0.0130328	0.0195698
AC098848.1	0.189235	0.26912	0.000978716	0.0166871	0.496906	0.0579669	0.0554055	0.0415789	0.035115	0.143868	0.2212	0.12955	0.0156648	0.122946	0.0186143	0.00113994	0.364915	0.0853886	0.0932216	0.0727125	0.00611593
AC099050.1	0.282654	0.0180755	0.150632	0.245985	0.0728709	0.00365198	0.00253321	0.0814908	0.192274	0.0116296	0.00213323	0.0217041	0.686	0.177346	0.866099	0.127591	0.067824	0.0194723	0.765659	0.0101186	0.31183
AC099314.1	NA	NA	NA	NA	NA	NA	NA	NA	NA	NA	NA	NA	NA	NA	NA	NA	NA	NA	NA	NA	NA
AC099332.1	0.0268285	0.00248776	0.00965664	0.387498	0.00014671	0.000151759	9.03228e-05	0.059149	0.0242727	0.000922356	0.000188789	0.00868661	0.836253	0.605945	0.0918867	0.00144531	0.000512249	0.00402813	0.236134	0.000382579	0.0224282
AC099342.1	0.0746138	0.0348251	0.732143	0.174704	0.333313	0.357223	0.506623	0.00352468	0.00129831	0.175995	0.0225316	0.0455648	0.949768	0.160131	0.296343	0.167693	0.00174586	0.0160174	0.0626183	0.00911627	0.0857665
AC099344.2	0.0423577	0.0703792	0.00580169	0.0161284	0.0359256	0.000761598	0.00558419	0.0134076	0.0109167	0.032046	0.0263546	0.00463976	0.177184	0.786684	0.338976	0.236661	0.0284835	0.225265	0.0121448	0.0155915	0.0102674
AC099344.3	0.497717	0.270304	0.01412	0.336954	0.352955	0.239513	0.17478	0.0632632	0.642057	0.627195	0.292885	0.0628603	0.135976	0.560333	0.47419	0.887477	0.569743	0.49323	0.54283	0.139856	0.120541
AC099506.1	0.67834	0.960892	0.791228	0.322123	0.294185	0.418686	0.254626	0.787258	0.789798	0.391062	0.480145	0.759553	0.795166	0.189576	0.219359	0.972447	0.674572	0.165158	0.408264	0.269796	0.215829
AC099552.2	0.699612	0.728325	0.654694	0.832079	0.745794	0.677198	0.841907	0.827767	0.811704	0.786984	0.552583	0.942575	0.428169	0.233922	0.250499	0.981833	0.529151	0.610895	0.247712	0.550621	0.615169
AC099552.3	0.568014	0.872954	0.745474	0.757241	0.535506	0.904435	0.334689	0.733452	0.108556	0.393037	0.993971	0.285261	0.27618	0.731487	0.352221	0.167608	0.385735	0.154846	0.438366	0.636086	0.672023
AC099552.4	0.0257846	0.305135	0.0371609	0.0212939	0.00538728	0.0627467	0.224591	0.725254	0.411895	0.0973839	0.425478	0.0564214	0.572997	0.250647	0.25157	0.0151148	0.107681	0.0440917	0.215433	0.342091	0.269631
AC099668.1	4.59394e-08	8.34211e-06	1.53916e-07	0.000259529	1.74272e-05	1.78949e-11	3.10699e-11	3.92987e-07	5.02211e-05	1.31432e-09	6.72084e-06	2.70032e-08	0.0108362	5.40874e-05	1.12922e-06	2.58701e-06	2.20148e-07	2.15828e-06	0.00611697	2.35999e-11	0.00031821
AC099684.1	0.0087069	0.0118598	1.55285e-07	0.576847	0.00115529	2.56297e-05	0.000772421	0.0969688	0.0178954	0.00639568	0.0056474	0.00036559	0.42515	0.784865	0.0405896	0.00372811	0.238719	0.0421053	0.699301	0.020637	0.181874
AC099754.1	0.00418337	0.111769	2.77206e-05	0.0213379	0.0665364	0.276774	0.00956901	0.103789	0.306216	0.321815	0.00563783	0.984373	0.16537	0.00582447	0.855	0.0906888	0.0405247	0.0127914	0.00348464	0.0341342	5.80182e-05
AC099778.1	0.874625	0.718695	0.963568	0.324223	0.0700137	0.568819	0.803734	0.0676297	0.414076	0.854885	0.909932	0.434677	0.970333	0.683028	0.0868908	0.183362	0.351249	0.223387	0.362509	0.474576	0.766294
AC099796.2	0.256885	0.982685	0.281375	0.786188	0.467829	0.427361	0.320213	0.571978	0.794749	0.285797	0.231877	0.867689	0.781574	0.0591116	0.0165923	0.92641	0.583705	0.749013	0.672157	0.0421402	0.728745
AC099850.1	5.96857e-10	3.06025e-07	3.29386e-09	7.98221e-09	2.2977e-08	1.36646e-09	7.79331e-10	2.49995e-06	1.00271e-06	9.81232e-14	9.93718e-15	1.11071e-06	0.0539149	0.00573541	0.424182	5.71253e-12	1.35853e-09	4.60602e-10	1.56943e-11	5.09075e-14	1.27551e-14
AC100800.1	0.769434	0.845868	0.614995	0.792229	0.828941	0.662356	0.2481	0.233837	0.162203	0.494103	0.266259	0.370886	0.943034	0.490386	0.52261	0.971569	0.735508	0.85857	0.872378	0.246937	0.41689
AC100821.2	2.49249e-08	0.00139755	6.80638e-05	0.0374078	0.026303	9.70068e-05	4.75226e-05	0.00153182	0.120155	0.000924828	1.31948e-05	3.79537e-05	0.150664	0.0769703	0.777405	0.0027791	0.0118638	0.00204865	0.00421251	0.000353049	0.00401604
AC100830.3	5.18432e-12	1.72817e-13	8.41427e-22	9.04264e-05	6.48586e-10	6.09987e-20	1.45134e-19	3.7611e-19	4.79218e-12	8.37445e-12	4.02296e-23	6.07008e-21	9.04681e-06	8.43994e-10	1.56576e-05	4.08144e-10	1.86541e-11	1.75431e-09	0.00125614	3.30438e-21	2.03209e-11
AC103563.2	0.847174	0.00130502	0.00141981	0.000672834	0.00250175	0.0504861	0.0130841	0.144456	0.00228581	0.00207188	0.0619367	0.0436881	0.0910048	0.423065	0.183758	0.0625504	0.01777	0.0056817	0.909409	0.0949144	0.522123
AC103563.7	0.00205341	0.0294616	0.00147187	0.14705	0.00232715	0.00330877	0.029442	0.0258205	0.0122452	0.00237263	0.10107	0.0147345	0.0126204	0.477205	0.0715832	0.000620906	0.00264711	0.0011285	0.0357067	0.0113243	0.554641
AC103563.9	5.85653e-06	0.0026713	0.00882515	0.0583546	0.00120898	0.000167451	0.0164914	1.28653e-05	0.000199853	0.000422269	0.000834659	3.2016e-05	0.00395188	0.992608	0.0399833	0.000149765	5.61094e-05	9.9401e-05	0.0170239	8.28936e-05	0.270818
AC103740.1	0.02032	0.00293959	0.00979259	0.0141774	0.000509868	0.000557409	0.0113515	0.0037553	4.87434e-05	0.00404989	0.00135414	0.00349797	0.026626	0.124679	0.0440718	0.0112169	0.000301834	0.0215939	0.0629028	0.000237485	0.00413363
AC103794.1	0.223426	0.567232	0.266073	0.919095	0.671771	0.240794	0.141303	0.173882	0.788577	0.784991	0.269361	0.115704	2.98184e-05	0.0463827	0.433374	0.148952	0.482911	0.670716	0.745006	0.361857	0.219096
AC104002.1	0.954366	0.0204556	0.0837764	0.353577	0.0879791	0.133107	0.247535	0.492695	0.320388	0.439427	0.132654	0.257666	0.335724	0.183993	0.922394	0.647438	0.123283	0.45141	0.889497	0.348789	0.593737
AC104012.1	0.0616585	0.096104	0.0673593	0.232688	0.599339	0.360426	0.795509	0.0780586	0.692582	0.202839	0.10165	0.117829	0.274835	0.751011	0.280486	0.893035	0.245995	0.188977	0.453671	0.335598	0.221784
AC104024.1	0.00778848	3.86651e-05	1.29918e-05	0.00288915	8.92761e-06	5.7983e-06	0.000953653	9.40657e-06	0.000307883	5.98465e-06	6.85748e-06	2.50237e-05	0.0874598	0.0927399	0.495607	0.00426275	2.21751e-05	1.52966e-05	0.0115425	6.9415e-07	0.00273086
AC104024.2	0.562224	0.087001	0.0586124	0.0250414	0.853737	0.608214	0.186852	0.622972	0.11481	0.0999083	0.130586	0.142037	0.576584	0.953338	0.334896	0.51387	0.498395	0.943125	0.678155	0.419896	0.356399
AC104071.1	NA	NA	NA	NA	NA	NA	NA	NA	NA	NA	NA	NA	NA	NA	NA	NA	NA	NA	NA	NA	NA
AC104088.1	8.83943e-05	5.76491e-05	1.4796e-06	0.000208837	0.000178026	2.41479e-06	0.000918123	0.000941515	0.0140042	1.39138e-09	0.000141593	0.121567	1.01622e-07	7.73958e-06	8.14803e-09	4.73621e-07	6.65616e-09	3.13908e-07	0.000187202	2.18885e-06	0.00247218
AC104169.1	1.72494e-07	6.35962e-06	2.25515e-07	0.0207875	1.14667e-07	1.24616e-10	3.8924e-06	0.000296121	0.000489331	3.75994e-06	4.29567e-06	0.000699002	0.0368117	0.000119448	0.00539659	0.000943488	6.22853e-07	8.87854e-07	2.17838e-05	2.64162e-07	0.000293562
AC104383.1	0.634936	0.0728875	0.187398	0.476159	0.271234	0.153977	0.237009	0.19171	0.13933	0.728742	0.0781108	0.292912	0.149273	0.0328615	0.919983	0.174913	0.315189	0.419844	0.80112	0.338736	0.13693
AC104389.2	NA	NA	NA	NA	NA	NA	NA	NA	NA	NA	NA	NA	NA	NA	NA	NA	NA	NA	NA	NA	NA
AC104451.2	1.23015e-08	4.39691e-06	1.81394e-05	0.0803947	0.00524483	6.35769e-07	2.36217e-07	1.09552e-08	3.6932e-05	6.91098e-08	8.40464e-12	4.79159e-10	0.152377	0.000821695	0.908067	7.18229e-05	0.000707071	0.00140465	0.0120589	1.116e-06	0.000314828
AC104458.1	0.387687	0.424231	0.503603	0.732997	0.0544608	0.742263	0.306119	0.493866	0.120689	0.212587	0.134127	0.482678	0.587821	0.180709	0.861239	0.449264	0.138616	0.826296	0.48076	0.832223	0.0831212
AC104532.2	8.47864e-05	7.30465e-05	0.000608166	3.54711e-07	8.66519e-07	2.51124e-06	1.40465e-05	0.209128	0.00068339	3.593e-08	4.85608e-07	1.31542e-07	0.970092	0.887827	0.0494034	0.000212702	3.21157e-05	6.11249e-07	3.31988e-06	4.77496e-05	5.70658e-05
AC104534.2	2.43681e-11	1.23197e-10	1.55513e-18	2.86402e-05	3.10543e-07	8.21408e-19	8.21367e-17	1.09937e-14	1.19736e-10	4.41162e-13	2.52928e-15	3.60471e-15	0.000479942	1.33387e-05	8.63954e-08	8.87076e-12	1.34167e-11	2.33603e-10	0.00542606	1.47337e-18	2.00547e-06
AC104590.1	0.140354	0.216039	0.336593	0.220829	0.619429	0.0842747	0.418938	0.32975	0.687184	0.443977	0.0804136	0.0314603	0.128456	0.756928	0.5795	0.616735	0.778048	0.697432	0.534586	0.0757698	0.841335
AC104623.1	0.626714	0.508874	0.0628428	0.934614	0.00189344	0.0630495	0.0916433	0.0177361	0.26226	0.438776	0.04864	0.144662	0.840426	0.528139	0.236803	0.4493	0.281662	0.0244826	0.553503	0.0643036	0.322853
AC104623.2	0.332478	0.780098	0.611061	0.506624	0.973369	0.654874	0.586142	0.126254	0.642484	0.25069	0.310346	0.793231	0.639828	0.523663	0.625241	0.848804	0.487325	0.988242	0.203198	0.219555	0.487238
AC104653.1	0.000536314	6.1954e-07	0.0572012	2.32646e-07	0.0148019	0.000284445	0.0131033	0.00154015	0.000275935	0.000140287	8.15446e-05	0.00680266	0.415148	0.115942	0.0780647	0.00154504	1.59965e-06	0.00104305	1.29981e-08	2.80982e-05	2.94348e-07
AC104777.1	0.103524	0.815189	0.988298	0.575366	0.34681	0.820486	0.591763	0.943841	0.964383	0.33914	0.952221	0.143023	0.0263302	0.694196	0.00305194	0.39982	0.593605	0.650131	0.285744	0.767946	0.579875
AC104777.2	0.0112513	0.579054	0.68926	0.926617	0.716566	0.381633	0.582053	0.35094	0.946706	0.903743	0.348118	0.723019	0.0593842	0.0853299	0.00590518	0.239701	0.222674	0.221366	0.300844	0.290448	0.621587
AC104781.1	0.0179075	0.101178	0.0116404	0.373436	0.043564	0.032989	0.00420743	0.0103917	0.116526	0.010685	0.00762681	0.0152909	0.78511	0.956722	0.821102	0.113198	0.0676109	0.013672	0.462042	0.0164773	0.328868
AC104794.4	0.334783	0.671387	0.99077	0.282559	0.982823	0.0719285	0.557593	0.579825	0.507055	0.307518	0.265397	0.0114655	0.104041	0.451958	0.00228034	0.944729	0.340437	0.806356	0.915291	0.0255003	0.501104
AC104809.2	1.73932e-09	2.0109e-05	3.04327e-06	0.160141	0.000144247	4.88513e-05	0.000233596	6.50376e-07	8.93447e-06	2.54911e-05	5.24086e-08	1.63019e-08	0.204796	0.000669781	0.00265533	0.00280322	0.00374838	0.000104245	0.0017387	3.25946e-06	0.00168277
AC104841.1	7.89647e-07	1.47655e-07	5.31197e-08	6.02675e-05	5.12985e-05	6.96804e-09	3.18397e-07	1.6827e-13	6.76928e-05	4.85987e-06	5.71399e-11	1.97097e-07	3.17319e-05	2.03478e-06	0.00217963	4.9264e-06	4.39947e-06	0.000685507	0.00561042	3.23123e-12	4.21089e-06
AC104938.1	2.21062e-06	0.00144409	9.74723e-05	0.341786	5.71463e-05	0.000154533	0.000568739	0.000130029	0.00280942	0.000528223	1.24876e-07	1.90568e-10	0.190106	0.00950728	0.448124	0.0118213	0.0842058	0.00380578	0.107241	8.23707e-08	0.0009745
AC104984.4	0.997023	0.366601	0.359683	0.806475	0.915055	0.0864128	0.396329	0.0896864	0.390068	0.176309	0.0583563	0.405006	0.337279	0.209022	0.236021	0.660899	0.34773	0.668049	0.762006	0.456948	0.252275
AC104996.1	0.639772	0.912276	0.569783	0.411146	0.586378	0.91476	0.847279	0.228317	0.123163	0.768405	0.359946	0.230389	0.522293	0.169545	0.193084	0.507089	0.683475	0.948638	0.451924	0.955601	0.265248
AC105235.1	0.102982	0.171694	0.383839	0.932779	0.00859229	0.00567446	0.0546154	0.0118723	0.0916577	0.760419	0.15308	0.0105993	0.312293	0.315386	0.476964	0.220965	0.162055	0.00620826	0.229856	0.103076	0.752932
AC105339.2	NA	NA	NA	NA	NA	NA	NA	NA	NA	NA	NA	NA	NA	NA	NA	NA	NA	NA	NA	NA	NA
AC105339.3	NA	NA	NA	NA	NA	NA	NA	NA	NA	NA	NA	NA	NA	NA	NA	NA	NA	NA	NA	NA	NA
AC105389.1	0.177803	0.484776	0.876932	0.729813	0.19663	0.925872	0.876206	0.266712	0.376573	0.6772	0.502097	0.56445	0.447546	0.818524	0.505015	0.636043	0.420969	0.690594	0.493201	0.875984	0.953725
AC105393.1	0.000840887	0.0139821	0.0010802	0.0604594	0.606129	0.0222726	0.0153711	0.0117728	0.0616211	0.000904817	0.0182128	0.00905484	0.59977	0.179218	0.0664026	0.00752058	0.243417	0.573666	0.00322521	0.0139706	0.0969354
AC105393.2	0.176063	0.327173	0.113113	0.815201	0.927194	0.33966	0.650757	0.00175047	0.0335869	0.343861	0.620635	0.3524	0.0149071	0.139051	0.00520003	0.140658	0.901611	0.703767	0.798018	0.527375	0.547109
AC105398.1	0.502661	0.955036	0.414608	0.737424	0.825637	0.430647	0.38768	0.0265526	0.425726	0.821502	0.759018	0.582329	0.114211	0.0375165	0.126988	0.944423	0.665712	0.578157	0.52191	0.370972	0.899015
AC106053.1	0.000340671	0.0281887	0.000462842	0.000328839	0.0244054	3.76565e-08	0.000337958	0.00443105	0.0818918	9.89639e-06	4.52562e-05	4.99629e-09	0.281796	0.00613796	8.2492e-05	3.88468e-05	0.000124534	0.0111405	0.107154	5.45332e-08	0.000401853
AC106706.1	0.338714	0.3952	0.116647	0.0309322	0.520788	0.0244991	0.778012	0.721335	0.168099	0.445733	0.723633	0.721155	0.00783441	0.274207	0.273061	0.2103	0.68139	0.333672	0.0352167	0.036724	0.426141
AC106736.1	0.65331	0.390254	0.600159	0.851379	0.958009	0.184576	0.43178	0.152572	0.468911	0.940573	0.903503	0.403038	0.977978	0.416643	0.188758	0.426407	0.857898	0.936604	0.976943	0.203834	0.472419
AC106771.1	0.0761253	0.637745	0.53377	0.584816	0.409482	0.855905	0.536317	0.353959	0.590491	0.357048	0.694895	0.970972	0.0114059	0.0987505	0.0759908	0.116132	0.366788	0.401798	0.310779	0.478441	0.803076
AC106786.1	0.0272833	5.18142e-07	6.68504e-10	2.54123e-06	5.04389e-09	1.31601e-06	9.27985e-08	1.18015e-07	1.51794e-14	8.32263e-09	4.34509e-06	3.84013e-09	0.207233	0.242643	0.0009228	2.01445e-09	1.61156e-05	2.90443e-10	0.298974	3.97019e-05	0.0269421
AC106801.1	0.00197501	0.000142505	1.03347e-05	0.00270134	4.59447e-06	1.6018e-05	2.52983e-06	1.79622e-08	1.67916e-05	9.04672e-05	1.11645e-06	1.92655e-09	0.205053	0.00140226	0.161586	0.0169894	0.0279471	2.45955e-05	0.454268	8.40558e-07	0.0136611
AC106870.1	0.0076777	0.12658	0.0771254	0.889073	0.138968	0.0134979	0.222649	2.3109e-05	0.00828283	0.533921	0.00831645	0.0659988	0.11359	0.283239	0.960901	0.0536934	0.90511	0.0337684	0.934547	0.0218615	0.583167
AC106870.2	0.01369	0.187828	0.397508	0.203144	0.687609	0.0581993	0.369024	1.32992e-05	0.0326834	0.63244	0.0259284	0.337181	0.0962824	0.640782	0.121782	0.352468	0.911458	0.427649	0.259864	0.116251	0.318492
AC106874.1	0.749046	0.181265	0.97456	0.524576	0.309396	0.533946	0.744121	0.645126	0.700978	0.861827	0.301474	0.0714553	0.020105	0.43425	0.79173	0.612754	0.318349	0.467623	0.620356	0.564982	0.296968
AC106875.1	0.309557	0.479257	0.242082	0.248229	0.733736	0.402353	0.0737682	0.0819337	0.189486	0.261391	0.43413	0.631039	0.00028949	0.0772524	0.0461254	0.151772	0.186275	0.559009	0.0849567	0.177339	0.104313
AC107057.1	0.381127	0.421446	0.0445708	0.211057	0.067237	0.60517	0.442288	0.011974	0.295175	0.89465	0.285953	0.198664	1.52208e-10	3.95013e-09	5.33188e-05	0.205057	0.411798	0.738867	0.00341147	0.148164	3.45945e-05
AC107068.1	0.244449	0.228825	0.406675	0.512863	0.337501	0.0558671	0.125938	0.0737115	0.386064	0.28836	0.0841142	0.0218608	0.21732	0.471934	0.339782	0.922007	0.175323	0.552991	0.979892	0.0529349	0.149253
AC107079.1	0.00183722	0.00916644	0.0104397	0.493086	0.00662071	0.00259938	0.0270211	0.000373114	0.136905	0.11054	0.000782602	0.00520423	0.00514478	0.135847	0.0541777	0.0206234	0.00762464	0.0245484	0.643116	0.000776334	0.241793
AC107081.1	0.000826211	8.08153e-09	6.64938e-07	0.00733041	9.07234e-05	4.09267e-06	2.57023e-06	1.05829e-08	0.000158219	0.00013818	4.61931e-07	1.05966e-06	0.00428326	0.0100573	0.0161535	6.78854e-05	0.000121936	0.000111719	0.192569	1.6713e-06	0.00100867
AC107622.1	4.10965e-06	0.00779299	0.0070669	0.197754	0.00260074	0.00333662	0.00491012	0.00467468	0.00142361	0.00199715	0.00121251	0.0118637	0.206027	0.0509083	0.0451497	0.0178274	8.9706e-05	6.24475e-05	0.00369454	0.000115949	0.00688853
AC107993.1	0.0672448	0.0238915	0.116363	0.381668	0.00816872	0.0318069	0.0354098	6.0016e-06	0.00705136	0.0224284	0.0289566	0.000338498	0.0935662	0.00527504	0.544749	0.0259961	0.0340548	0.0534079	0.64786	0.0112667	0.348844
AC108051.1	0.00390875	0.00681403	0.151067	0.138105	0.0270831	0.0106613	0.040843	0.000154696	0.0558512	0.00303353	0.00250562	0.0481596	0.465525	0.20705	0.0526865	0.142953	0.00781349	0.0371054	0.126622	0.00259903	0.00575684
AC108057.1	NA	NA	NA	NA	NA	NA	NA	NA	NA	NA	NA	NA	NA	NA	NA	NA	NA	NA	NA	NA	NA
AC108066.1	0.0121493	0.122109	0.28657	0.336083	0.118592	0.830595	0.0321122	0.0136089	0.549999	0.00479145	0.0881896	0.677329	0.714997	0.311148	0.292747	0.064265	0.173709	0.000993788	0.358238	0.214481	0.709734
AC108105.1	0.23753	0.352114	0.197052	0.383137	0.173318	0.0653649	0.0218268	0.211275	0.344119	0.238364	0.125341	0.010194	0.717741	0.65553	0.0274788	0.586783	0.231544	0.123226	0.626563	0.327732	0.28194
AC108142.1	0.000370038	0.00249608	0.0297495	0.014445	0.00526603	0.327044	0.00760346	0.000130853	7.8269e-05	0.0193354	0.0268737	0.000373246	0.0737279	0.171666	0.95404	0.117969	0.0134682	0.00160232	0.00149067	0.0295023	0.00234934
AC108448.3	0.00331653	0.0600263	0.000991098	0.00218524	0.771177	0.0960684	0.0149264	0.682514	0.0239197	0.000116219	0.0300385	0.760225	0.0474903	0.788985	0.0292868	0.000800222	0.027697	0.199166	0.00568741	0.0387398	0.00648764
AC108462.1	0.175761	0.565976	0.188961	0.0174112	0.570319	0.592072	0.043463	0.832677	0.182804	0.0620307	0.147815	0.623094	0.0722927	0.168793	0.0528198	0.064551	0.147992	0.505493	0.0109712	0.167275	0.0341718
AC108463.2	5.88626e-07	3.33221e-10	5.09454e-11	2.14182e-05	5.99736e-10	3.03263e-08	7.85055e-15	1.41123e-19	5.67637e-16	1.22916e-13	2.89828e-13	1.81498e-13	0.000163101	0.000288596	0.00324298	2.90013e-07	1.54193e-10	4.01113e-11	0.000956007	1.07257e-13	1.9919e-06
AC108479.1	0.551792	0.198771	0.932457	0.869484	0.0602212	0.842494	0.252372	0.352159	0.0143779	0.616949	0.815424	0.687345	0.536997	0.5938	0.187631	0.921269	0.0999937	0.401817	0.643571	0.551699	0.339202
AC108519.1	0.0467785	0.275475	0.0808059	0.458288	0.0543368	0.448604	0.0789803	0.137519	0.116921	0.00305654	0.205158	0.867387	0.883606	0.732234	0.931773	0.0528118	0.266024	0.017872	0.22083	0.271498	0.372423
AC108676.1	5.56061e-16	2.618e-12	2.39648e-12	4.60419e-09	7.34013e-10	1.14081e-11	3.01263e-11	1.18578e-12	1.08535e-08	2.55944e-12	4.54334e-15	5.80148e-10	2.71957e-10	1.165e-08	3.41183e-06	1.54172e-11	3.76183e-19	9.15635e-14	5.9882e-10	1.95816e-17	1.40932e-10
AC108721.1	NA	NA	NA	NA	NA	NA	NA	NA	NA	NA	NA	NA	NA	NA	NA	NA	NA	NA	NA	NA	NA
AC108721.2	NA	NA	NA	NA	NA	NA	NA	NA	NA	NA	NA	NA	NA	NA	NA	NA	NA	NA	NA	NA	NA
AC108925.1	1.0565e-05	2.17508e-08	6.3453e-10	4.1808e-07	0.000100686	7.93988e-07	1.07308e-07	1.7966e-06	7.15593e-05	1.5125e-10	6.02422e-10	8.60727e-06	0.0102851	6.24237e-05	0.0041597	2.91411e-08	1.28225e-10	4.32807e-06	0.00166777	2.97729e-11	0.000100658
AC109460.1	NA	NA	NA	NA	NA	NA	NA	NA	NA	NA	NA	NA	NA	NA	NA	NA	NA	NA	NA	NA	NA
AC109471.1	0.460058	0.034754	0.0957718	0.592819	0.238642	0.599165	0.923976	0.364584	0.238157	0.618492	0.278425	0.713109	0.342754	0.613385	0.665643	0.304711	0.0456112	0.435975	0.59172	0.193153	0.423626
AC109642.1	1.01235e-09	1.42654e-13	2.21294e-09	6.17302e-11	8.98491e-10	1.3783e-06	4.69054e-08	0.000421634	4.44225e-10	9.16464e-12	1.95953e-09	0.00106426	0.000427284	0.000573847	0.000217778	2.22419e-10	4.0982e-12	1.12852e-10	1.49248e-09	5.52513e-09	1.67904e-08
AC110611.1	0.0123949	1.20621e-05	6.31906e-06	0.000368152	0.015021	2.03721e-05	2.37094e-06	0.000420727	6.98367e-05	6.03201e-06	2.62101e-07	7.40379e-06	0.774584	0.324926	0.300798	0.00132744	0.000855267	0.0578855	0.00496596	5.90709e-06	0.00108399
AC110615.1	3.07687e-09	3.13833e-15	3.05033e-11	4.24115e-13	6.41891e-09	1.11439e-13	4.68404e-16	9.90048e-12	4.12547e-08	7.31214e-13	5.26639e-24	1.25252e-13	0.0675106	0.000113363	0.0914609	3.86933e-14	1.85148e-13	8.80988e-10	1.00335e-09	1.74326e-15	4.02519e-12
AC110620.2	0.278339	0.372763	0.25786	0.079665	0.307303	0.00388543	0.616352	0.0111374	0.263729	0.0413593	0.147056	0.0666727	0.0251132	0.082405	0.0124891	0.00682588	0.221047	0.365533	0.870086	0.0382656	0.511376
AC110769.1	0.677878	0.635938	0.778653	0.579086	0.47634	0.249776	0.700558	0.115719	0.971569	0.685817	0.17128	0.408062	0.277855	0.922028	0.379432	0.58743	0.58346	0.568961	0.95231	0.762679	0.566582
AC110769.3	1.03947e-06	1.00831e-05	0.000105	0.000567043	1.61135e-05	1.83876e-06	3.29377e-05	0.00208404	4.16437e-06	4.0797e-06	1.24022e-06	9.09145e-07	0.157399	0.169797	0.376306	4.10793e-05	0.000168217	1.15735e-05	0.0113507	0.00159214	0.0366244
AC110813.1	0.0285128	0.592541	0.785286	0.391605	0.172284	0.59345	0.667908	0.393695	0.385672	0.817294	0.805811	0.52446	0.233533	0.27402	0.510802	0.822471	0.353027	0.552334	0.0696054	0.251173	0.511677
AC111194.1	0.440553	0.783475	0.804343	0.435439	0.729193	0.802695	0.219018	0.708479	0.884889	0.272958	0.741453	0.470572	0.819449	0.626113	0.339409	0.399077	0.746766	0.906431	0.592236	0.946369	0.917834
AC112219.1	0.45128	0.022879	0.564344	0.759423	0.374844	0.298174	0.0592137	0.280108	0.15398	0.341406	0.198933	0.229791	0.917674	0.481327	0.113087	0.245036	0.667815	0.278178	0.498263	0.162598	0.586146
AC112220.2	0.296723	0.845869	0.803736	0.250162	0.680484	0.0512602	0.894086	0.460651	0.765015	0.427965	0.625108	0.293706	0.0776058	0.400059	0.487703	0.655186	0.244626	0.71316	0.446577	0.359833	0.787421
AC112504.1	0.0198469	0.249566	0.114507	0.88355	0.0530177	0.0455042	0.434775	0.497924	0.147696	0.0780086	0.0972762	0.00537064	0.939103	0.903415	0.846597	0.0388093	0.153493	0.043223	0.880126	0.0507501	0.213889
AC112693.1	0.623466	0.361728	0.866603	0.204752	0.974449	0.738575	0.178685	0.0574126	0.152689	0.409473	0.607284	0.400765	0.00354816	0.124304	0.0349396	0.411378	0.259392	0.96158	0.990626	0.23777	0.314278
AC112721.1	0.182974	0.000577972	0.0567591	0.000172291	1.1955e-07	0.0514094	0.00011938	0.00264742	3.22747e-08	0.000825382	0.0254816	0.000133861	0.0648811	0.155696	0.663066	0.000857594	0.0328736	2.66428e-08	0.348579	0.09806	0.502775
AC112721.2	0.0375998	9.06353e-06	0.00165424	4.99394e-05	4.56753e-09	0.00202556	3.60615e-06	0.000139289	5.19103e-11	1.31186e-05	0.0010874	1.79252e-07	0.014667	0.296753	0.380267	3.18895e-06	0.000892259	8.43848e-08	0.179022	0.0103635	0.144749
AC113133.1	0.0761639	0.265959	0.0123879	0.649765	0.0802083	0.0109848	0.00733805	0.15697	0.244615	0.255149	0.228174	0.0171571	0.00141026	0.12096	6.15504e-06	0.0474423	0.50376	0.0784842	0.0852899	0.00987054	0.0182485
AC113167.1	0.403259	0.0376797	0.0304545	0.445045	0.877228	0.452877	0.139182	0.0375319	0.04191	0.356865	0.290481	0.234508	8.28767e-05	0.00146899	0.00115214	0.67989	0.58657	0.506032	0.810511	0.121357	0.0273593
AC113189.5	6.18511e-12	2.3141e-07	2.69091e-19	2.98294e-10	0.00082419	3.62673e-08	2.46146e-10	0.00186887	1.62134e-06	3.72134e-14	1.09365e-09	0.00948113	1.72078e-06	5.78306e-05	0.140048	7.37772e-09	2.19999e-09	3.48953e-07	1.4108e-21	3.59942e-10	4.67181e-17
AC113192.1	9.8123e-06	2.70189e-08	1.53701e-06	0.00588393	0.000103674	2.17159e-07	1.42098e-05	0.000119919	3.16592e-05	0.000417851	2.29531e-06	2.70287e-05	0.0679142	0.00100106	0.000847623	0.000144672	0.00143445	7.25328e-06	0.00915891	2.42322e-08	0.000304461
AC113608.1	0.00265232	0.00358759	0.00327065	0.922861	0.0171626	0.0127985	3.14894e-05	1.45334e-06	1.96706e-05	0.000655296	9.15597e-06	0.0276063	0.672999	0.0396467	0.553407	0.00276008	0.000608936	0.0117738	0.000472655	0.000159858	6.74112e-05
AC113618.2	0.195959	0.623622	0.156511	0.868472	0.306078	0.143876	0.896932	0.243284	0.764112	0.487916	0.419332	0.211862	0.649709	0.885764	0.36434	0.355211	0.152391	0.814985	0.199535	0.134513	0.157281
AC114296.1	0.603234	0.0556226	0.154472	0.0190503	0.405326	0.604399	0.234952	0.634877	0.164759	0.0983079	0.097485	0.269877	0.57945	0.762429	0.16083	0.0979886	0.0491103	0.0777036	0.0779731	0.210757	0.00578979
AC114498.1	0.0409935	0.660244	0.252951	0.391821	0.664304	0.705853	0.280896	0.900759	0.153389	0.297091	0.177076	0.467513	0.00775207	0.183816	0.516305	0.380463	0.0271093	0.463173	7.2336e-05	0.743242	0.00592093
AC114550.1	NA	NA	NA	NA	NA	NA	NA	NA	NA	NA	NA	NA	NA	NA	NA	NA	NA	NA	NA	NA	NA
AC114730.2	3.51345e-06	2.43224e-11	1.65498e-08	1.19884e-06	1.21922e-12	2.78917e-10	4.98333e-08	0.000356775	2.08885e-12	4.15642e-11	1.06726e-09	6.06423e-13	0.0732252	0.0485925	0.0034234	1.16644e-10	6.55811e-10	1.06168e-10	0.000137258	1.19456e-09	1.45678e-05
AC114730.3	0.000697279	1.54624e-10	0.000174122	0.0527554	5.47527e-07	8.57952e-08	5.4471e-13	1.2868e-09	5.93479e-08	9.03515e-11	2.8018e-14	6.02987e-08	0.18599	0.250733	0.0367422	2.66221e-08	1.21632e-09	0.000207764	0.0140594	2.03427e-09	0.00190679
AC114752.1	0.769406	0.494218	0.422096	0.866537	0.707107	0.62642	0.980396	0.703042	0.526634	0.307841	0.777003	0.616615	0.629917	0.596263	0.0470608	0.772772	0.477451	0.719323	0.530223	0.533508	0.375831
AC114752.2	7.39234e-07	9.00791e-05	6.6145e-05	1.68613e-08	0.000303632	8.19607e-05	3.6916e-06	0.00109547	9.64834e-05	3.55887e-07	3.62421e-08	3.99805e-06	0.874488	0.167139	0.406923	6.85526e-07	2.93468e-06	4.69776e-06	4.32109e-14	2.61281e-06	2.61239e-14
AC114763.1	6.93261e-10	1.58494e-10	2.0032e-10	0.056289	2.22912e-07	2.98399e-13	2.84954e-09	7.22636e-16	1.4737e-06	9.47056e-08	5.95624e-15	1.42955e-12	0.000218389	4.1796e-05	0.000886238	8.95592e-08	2.17528e-07	2.3713e-06	0.0203687	9.70662e-16	2.53059e-06
AC114776.1	8.02654e-09	1.58363e-09	7.08949e-11	1.48382e-08	8.91619e-08	6.8328e-18	1.90086e-15	1.14293e-10	1.95856e-07	7.81393e-13	5.14778e-14	3.52893e-10	2.38321e-05	5.17737e-06	0.00164832	6.7297e-14	1.58394e-13	4.11767e-08	2.7553e-12	8.16218e-20	2.07266e-18
AC114798.1	0.00206249	0.0280791	0.0439162	0.0241791	0.00924123	0.0059682	0.231917	0.0280619	0.0901722	0.147119	0.0177104	0.00932613	0.720061	0.00271533	0.0688195	0.62504	0.0158176	0.040084	0.0262024	0.00672054	0.0476865
AC114808.2	0.374743	0.281549	0.0422776	0.169726	0.0910913	0.049896	0.0570085	0.445295	0.104417	0.467039	0.0534169	0.00900821	0.508011	0.358474	0.939993	0.534267	0.150181	0.799881	0.255922	0.00801455	0.203282
AC114814.2	0.354788	0.776395	0.552656	0.384247	0.333744	0.366504	0.483995	0.406733	0.285961	0.345861	0.980792	0.774062	0.842046	0.31296	0.363975	0.448313	0.565645	0.747059	0.515413	0.970318	0.833558
AC114954.1	0.290857	0.0978414	0.272131	0.843789	0.717495	0.280626	0.113451	0.152243	0.371234	0.44123	0.0306432	0.217908	0.629908	0.228558	0.684478	0.64034	0.366432	0.787216	0.580776	0.176506	0.437954
AC115099.1	0.00487548	0.0198284	0.00694153	0.275951	0.024072	0.00531222	0.00240224	4.74829e-07	0.0230932	0.129091	0.000277609	0.000255911	0.038001	0.00233355	0.53903	0.010258	0.0107927	0.182573	0.248281	0.00610679	0.0434905
AC116035.1	0.333875	0.0991535	0.285659	0.0314684	0.0662907	0.626127	0.204405	0.263058	0.0244612	0.0563057	0.0385917	0.0310937	0.603668	0.978788	0.824066	0.286924	0.101613	0.0199731	0.103808	0.105445	0.121261
AC116038.1	0.780436	0.39538	0.106408	0.125753	0.197507	0.0230852	0.168847	0.655517	0.429149	0.0380718	0.435215	0.0841507	0.0779747	0.837696	0.180628	0.445964	0.0275597	0.145631	0.237783	0.0221039	0.0925349
AC116345.1	0.596046	0.513475	0.0968371	0.136656	0.455944	0.123769	0.934374	0.873764	0.861058	0.54789	0.842732	0.699423	0.183031	0.725071	0.994905	0.958607	0.574351	0.681316	0.238985	0.487322	0.102557
AC116407.1	0.106539	0.670244	0.153833	0.972756	0.286409	0.196364	0.0928514	0.068582	0.114519	0.22165	0.0276643	0.00316738	0.118672	0.58153	0.525363	0.294172	0.563155	0.380803	0.614429	0.0381286	0.10255
AC116609.1	0.878759	0.193379	0.0242787	0.396976	0.0684379	0.537316	0.441897	0.129783	0.700179	0.622219	0.28877	0.169534	0.567963	0.0991285	0.826424	0.806562	0.123426	0.508531	0.519488	0.189133	0.398382
AC116609.2	0.0862993	0.0388244	0.00935763	0.354258	0.00129423	0.0517523	0.133764	0.0985769	0.009731	0.0326658	0.0378267	0.000202515	0.307783	0.12634	0.229997	0.12581	0.0137787	0.00944116	0.117276	0.0295229	0.344421
AC117422.1	0.402851	0.189873	0.0374813	0.72775	0.0967609	0.031254	0.00927707	0.234546	0.0126418	0.0159118	0.00205507	0.00775179	0.55684	0.372775	0.468473	0.0552152	0.0623845	0.301674	0.718993	0.0482168	0.141379
AC117481.1	0.92327	0.0261882	0.246943	0.117543	0.537857	0.0148704	0.525247	0.270073	0.901124	0.246228	0.215452	0.00612939	0.672613	0.806869	0.191702	0.98824	0.166087	0.966903	0.719222	0.0851691	0.629969
AC117490.2	1.49833e-07	0.0038825	1.6222e-05	0.00122426	0.00157749	9.59417e-09	0.000664517	0.00013996	0.0277501	4.87939e-05	4.83851e-06	5.59954e-06	0.0825389	8.42692e-08	9.06259e-05	0.00222248	9.27979e-06	0.000646129	0.0492148	7.60131e-10	0.00117749
AC117945.1	0.000128427	0.0909732	0.00255714	0.852248	0.0557148	0.0284493	0.0482942	0.0107044	0.122024	0.0126881	0.00558217	0.0503572	0.106765	0.351182	0.580878	0.12734	0.0975098	0.240718	0.0911534	0.0136027	0.0711989
AC118282.4	0.0935268	0.110723	0.0444478	0.34755	0.848992	0.666503	0.0770541	0.00634619	0.17461	0.126926	0.0192642	0.403544	0.0984956	0.0397502	0.0524598	0.47293	0.269157	0.793652	0.358964	0.105299	0.0632909
AC118344.1	1.51911e-08	2.69327e-07	2.72676e-10	0.0015628	1.87566e-06	8.31201e-07	3.75719e-07	1.5053e-13	3.46968e-06	8.9304e-07	6.19188e-09	1.16185e-12	0.000141487	0.00194806	4.85307e-06	2.61263e-09	9.17864e-05	1.6952e-06	0.081507	1.30324e-09	0.00716778
AC118345.1	0.0553942	0.989644	0.272405	0.131129	0.601883	0.0830974	0.102547	0.0295175	0.140369	0.180194	0.287929	0.0400777	0.161826	0.0610359	0.0417792	0.0271679	0.0462794	0.0618832	0.287604	0.0859644	0.281628
AC118653.2	0.884723	0.152956	0.674576	0.619013	0.136268	0.110528	0.175352	0.242467	0.251047	0.179285	0.0449286	0.119879	0.579841	0.764078	0.621413	0.955365	0.0900434	0.152869	0.348729	0.119083	0.200238
AC119403.1	0.000212257	1.11444e-06	8.67103e-06	0.00169141	3.57921e-05	0.000372728	7.85325e-05	0.00096825	0.00141753	0.00316641	6.36029e-06	0.00539583	0.110068	0.116579	0.00315908	0.000116141	0.000102933	3.12768e-07	0.00265284	8.18862e-05	0.000610836
AC119674.1	0.30954	0.671846	0.780044	0.954611	0.472356	0.28438	0.377888	0.110089	0.202267	0.32526	0.242812	0.371255	0.0449239	0.36834	0.0810111	0.667529	0.82284	0.831167	0.393547	0.247946	0.78286
AC120045.1	NA	NA	NA	NA	NA	NA	NA	NA	NA	NA	NA	NA	NA	NA	NA	NA	NA	NA	NA	NA	NA
AC122136.1	0.339482	0.924494	0.215278	0.284292	0.15	0.838894	0.782171	0.312735	0.424526	0.850879	0.288346	0.980774	0.00976132	0.371848	0.0308708	0.158646	0.310249	0.0451008	0.201012	0.402298	0.636089
AC123023.1	0.0108767	0.00433468	0.239057	0.205008	0.00137142	0.0308205	0.00217294	0.666581	0.220691	0.00901254	0.00214918	0.0987124	0.0199825	0.0014559	0.525658	0.151459	0.0170744	0.000618935	0.0052314	0.00428043	0.418835
AC123768.1	NA	NA	NA	NA	NA	NA	NA	NA	NA	NA	NA	NA	NA	NA	NA	NA	NA	NA	NA	NA	NA
AC123788.1	0.116428	0.776381	0.0435356	0.846821	0.190421	0.0387176	0.0622178	0.995799	0.345388	0.11409	0.403083	0.062848	0.775396	0.234735	0.74365	0.325842	0.458812	0.704802	0.897337	0.406038	0.619348
AC124276.1	0.0845587	0.178108	0.00876727	0.937206	0.196649	0.0371701	0.10784	0.0704534	0.570843	0.0156168	0.148065	0.179707	0.221765	0.0239443	0.289734	0.0752436	0.326372	0.324703	0.58241	0.0727746	0.0895953
AC124861.1	9.22332e-10	0.00131258	1.35347e-05	0.0739194	0.00269412	0.000316405	0.000104589	2.60639e-06	8.92903e-06	0.000234987	6.77698e-05	0.000182431	0.00170571	1.8649e-05	0.0701216	5.91338e-06	0.000162469	0.000197841	2.04478e-05	9.57697e-05	9.27695e-07
AC124861.2	0.77174	0.699585	0.87188	0.69387	0.334773	0.164634	0.919625	0.213171	0.0416041	0.73806	0.311561	0.636055	0.854108	0.952312	0.131368	0.840712	0.0637715	0.0962673	0.591136	0.0523516	0.509997
AC124944.3	3.1925e-06	0.00454555	0.00457158	0.467643	0.0648311	8.4959e-06	0.0012256	4.5939e-06	0.0464637	0.000443921	2.49738e-08	2.5532e-09	0.880887	0.00163329	0.446357	0.00753922	9.16512e-05	0.0549998	0.00918908	3.85528e-06	0.000139503
AC125421.1	0.446435	0.596422	0.150588	0.783363	0.877249	0.475355	0.605049	0.207027	0.0407924	0.0649725	0.354871	0.182743	0.135575	0.0600845	0.347902	0.188331	0.563948	0.889374	0.222659	0.0491565	0.0511277
AC126323.2	NA	NA	NA	NA	NA	NA	NA	NA	NA	NA	NA	NA	NA	NA	NA	NA	NA	NA	NA	NA	NA
AC126365.1	7.97551e-05	0.000127512	7.19875e-05	1.40583e-06	0.000192111	5.04762e-06	2.7023e-05	0.00298688	0.0305486	4.02386e-05	2.75764e-05	0.000104426	0.0184212	0.0275203	0.135323	0.000197528	1.67684e-05	0.00018613	0.00942485	0.00133325	0.0169868
AC126407.1	NA	NA	NA	NA	NA	NA	NA	NA	NA	NA	NA	NA	NA	NA	NA	NA	NA	NA	NA	NA	NA
AC126544.1	NA	NA	NA	NA	NA	NA	NA	NA	NA	NA	NA	NA	NA	NA	NA	NA	NA	NA	NA	NA	NA
AC126755.2	0.446827	0.441358	0.288759	0.619803	0.265183	0.298271	0.0812673	0.682861	0.294615	0.208566	0.688153	0.853064	0.125944	0.397782	0.24296	0.0494337	0.129541	0.0966399	0.556856	0.251825	0.581287
AC126755.3	0.525324	0.983818	0.0210399	0.0979643	0.51299	0.260839	0.0790349	0.368017	0.833821	0.210979	0.662895	0.454538	0.530153	0.56576	0.729745	0.14	0.65354	0.61525	0.360733	0.876003	0.406376
AC126763.1	0.0160754	0.0245734	0.000677209	0.0592469	0.0285273	0.0112189	0.00882105	0.0367538	0.0101015	0.0653483	0.0207898	0.311045	0.00245742	0.000180619	0.0117773	0.0028605	0.0259295	0.00837192	0.439387	0.0339363	0.263956
AC127526.1	0.0121601	0.00062179	0.0247678	0.112249	0.00684926	0.00283238	0.0492013	1.97596e-06	0.000654181	0.010075	0.000211264	0.00436508	0.172363	0.140084	0.0522239	0.0616823	0.00352978	0.00173229	0.373479	0.000537238	0.103858
AC128709.2	5.46525e-05	0.00491381	1.12428e-05	0.0716488	0.00268939	2.41428e-05	5.7509e-05	0.000125668	0.00015892	0.000120939	0.00707895	4.61893e-05	0.000418364	0.00142406	0.000628783	3.77173e-06	0.0039623	0.000381362	0.0276065	0.000137466	0.0127267
AC128709.3	0.000304316	0.012195	0.00517222	0.00518235	0.0563917	0.00295406	0.00101598	0.00508946	0.241101	0.00526263	0.00273642	0.215032	1.99598e-05	0.000449608	0.000462512	0.00012422	0.000240077	0.0107872	0.00427753	3.49532e-05	0.00245278
AC128709.4	7.03991e-06	5.92183e-06	4.5095e-07	0.000273489	1.97751e-07	9.50513e-05	6.83968e-06	0.000411472	0.000139575	1.34609e-05	7.80921e-06	0.00240265	0.000488431	1.20828e-07	0.000486625	9.26181e-07	5.23527e-06	9.4805e-09	2.39403e-05	1.12865e-05	5.70977e-05
AC129492.1	NA	NA	NA	NA	NA	NA	NA	NA	NA	NA	NA	NA	NA	NA	NA	NA	NA	NA	NA	NA	NA
AC130343.2	NA	NA	NA	NA	NA	NA	NA	NA	NA	NA	NA	NA	NA	NA	NA	NA	NA	NA	NA	NA	NA
AC130469.1	1.91017e-10	5.26088e-14	1.94294e-08	3.25595e-06	1.79556e-09	6.05151e-14	8.08872e-11	2.36655e-15	5.16722e-11	4.53373e-12	4.78855e-17	2.06904e-17	0.567689	0.00256891	0.0534731	4.38699e-07	6.84834e-09	7.33673e-10	0.00281556	8.42903e-15	8.73851e-05
AC131011.1	0.00651109	0.0122871	0.0347	0.000353747	0.0686196	5.30987e-05	0.000612392	0.0187027	0.147694	0.0159355	0.00012949	0.0073764	0.27653	0.000516811	0.0956789	0.00162302	0.00490422	0.00514608	0.00711904	0.000120195	0.0101867
AC131056.6	0.757677	0.617997	0.469209	0.108208	0.289967	0.657154	0.838682	0.769686	0.916467	0.612768	0.632954	0.529244	0.559597	0.831194	0.603773	0.818454	0.864092	0.807135	0.652024	0.765869	0.893379
AC131097.4	4.44208e-09	4.69312e-05	2.25897e-11	0.00335595	8.81558e-08	1.55714e-05	2.08813e-07	9.81538e-06	2.82871e-05	5.93829e-05	7.21108e-07	6.57671e-05	0.000510616	9.89573e-05	0.000969903	4.10206e-05	0.00280499	1.9501e-06	0.000120718	2.28593e-07	2.01694e-05
AC131254.1	NA	NA	NA	NA	NA	NA	NA	NA	NA	NA	NA	NA	NA	NA	NA	NA	NA	NA	NA	NA	NA
AC132068.1	0.00535083	0.0395386	0.00798128	0.805056	0.719718	0.0357999	0.0190669	6.56267e-05	0.0104208	0.0158778	0.0134312	0.00160739	0.189456	0.00375087	0.921452	0.175354	0.47367	0.0233078	0.715822	0.00642072	0.993362
AC132192.1	7.63614e-06	0.000213082	1.6772e-06	0.00182369	2.50603e-05	5.04429e-06	0.00090479	2.95061e-05	3.10243e-05	0.000419836	5.62124e-06	2.26376e-08	0.0929924	6.52295e-05	0.00702105	0.00182607	0.000459926	0.000325025	0.12407	0.000383362	0.0957919
AC132803.1	0.907685	0.407479	0.421034	0.910516	0.377434	0.246067	0.198339	0.0612459	0.650659	0.189731	0.667576	0.393796	0.602922	0.388752	0.34547	0.359811	0.770883	0.488069	0.68508	0.299898	0.683318
AC132807.1	0.0865736	0.200624	0.163331	0.397792	0.841093	0.49575	0.222018	0.24287	0.584171	0.588185	0.150044	0.692939	0.0119552	0.0347386	0.00933797	0.148461	0.18769	0.315856	0.44012	0.263492	0.205283
AC133633.1	0.709872	0.0721487	0.320536	0.918742	0.507187	0.697083	0.144112	0.272188	0.0838438	0.119902	0.253505	0.644404	0.400257	0.862902	0.610995	0.336184	0.593692	0.128567	0.686642	0.671052	0.89196
AC133633.2	0.853326	0.797791	0.69304	0.821748	0.540439	0.626605	0.469695	0.572627	0.936323	0.665102	0.604969	0.436752	0.39427	0.884385	0.26166	0.661547	0.954721	0.862271	0.512928	0.988669	0.9966
AC133644.2	0.248667	0.00804108	0.985703	1.11468e-07	0.00766853	0.312852	0.647089	0.417813	0.0213543	0.0432335	0.330673	0.0272396	0.429217	0.878092	0.340675	0.177622	0.192669	0.00160606	0.00330646	0.279068	0.204383
AC133785.1	3.12206e-05	0.00104385	2.48216e-07	6.18732e-08	0.00105349	5.02203e-05	7.07225e-07	0.00210647	0.00031182	4.99023e-06	0.000398311	0.0124372	4.6797e-15	1.56768e-05	4.45252e-10	2.50714e-13	1.07749e-05	2.2781e-08	1.07848e-07	6.63815e-08	2.12062e-06
AC134772.1	0.000108854	1.55111e-05	0.00115614	0.00446489	0.00244078	0.000147159	9.7736e-06	4.72726e-08	0.000495948	0.000175045	5.48588e-08	7.52509e-05	0.0600942	0.0377838	0.700634	0.010991	0.00164578	0.00101445	0.00263531	0.000113026	1.14811e-06
AC135050.1	NA	NA	NA	NA	NA	NA	NA	NA	NA	NA	NA	NA	NA	NA	NA	NA	NA	NA	NA	NA	NA
AC135050.5	5.89939e-18	5.94792e-19	1.02231e-16	0.000854845	1.04609e-10	4.1475e-20	1.09459e-18	1.1561e-17	5.71096e-15	5.64932e-18	1.0101e-22	6.83672e-20	8.68572e-05	0.00100623	2.95621e-05	1.43252e-11	5.17785e-11	5.33613e-12	3.90576e-08	3.18748e-21	1.5028e-10
AC135584.1	NA	NA	NA	NA	NA	NA	NA	NA	NA	NA	NA	NA	NA	NA	NA	NA	NA	NA	NA	NA	NA
AC136188.1	0.683471	0.845096	0.638001	0.465631	0.579348	0.174483	0.634088	0.676923	0.378971	0.275152	0.536716	0.435176	0.865481	0.455947	0.870716	0.150116	0.436744	0.563124	0.437355	0.399949	0.4787
AC136698.1	NA	NA	NA	NA	NA	NA	NA	NA	NA	NA	NA	NA	NA	NA	NA	NA	NA	NA	NA	NA	NA
AC137590.1	5.49688e-06	0.00542224	7.74056e-07	0.0304925	0.0236434	1.04335e-05	5.3138e-07	0.00829825	0.047292	3.53924e-05	0.000964531	6.24443e-05	0.138811	0.0286144	0.0346157	8.44917e-05	0.0475388	0.00221859	0.0227237	0.000410497	0.00697232
AC137723.1	0.000442635	0.0812301	0.000278234	0.00292095	0.063928	0.00012394	1.57713e-05	0.00118044	0.00460427	0.000130284	0.00553901	9.95669e-05	0.24218	0.00127817	0.0251619	0.00208363	0.00775902	0.0622841	0.058571	3.69959e-05	0.00613389
AC138028.1	NA	NA	NA	NA	NA	NA	NA	NA	NA	NA	NA	NA	NA	NA	NA	NA	NA	NA	NA	NA	NA
AC138035.1	0.312047	0.252449	0.0205282	0.0596276	0.0441872	0.450166	0.267087	0.200805	0.245508	0.54603	0.04276	0.280206	0.0878332	0.377945	0.291245	0.299142	0.11177	0.27241	0.395688	0.0363512	0.11743
AC138035.2	1.91555e-13	1.17045e-20	1.83337e-15	2.66055e-06	9.36151e-20	2.49117e-15	3.58155e-19	1.95492e-13	4.29435e-17	1.84222e-14	6.16689e-21	2.23408e-12	1.24354e-07	2.93726e-08	0.000524821	1.22726e-15	8.28361e-13	1.78761e-16	5.44775e-05	1.55923e-15	1.07268e-07
AC138123.1	0.0590513	0.00697055	0.0478109	0.71475	0.00983631	0.0526816	0.228696	0.199947	0.0351033	0.105166	0.0960679	0.0997501	0.072235	0.954992	0.656697	0.59674	0.0275469	0.0177412	0.00497413	0.100392	0.00517245
AC138304.1	0.0225373	0.000200171	0.192935	0.351427	0.508475	0.0765859	0.0134096	0.0358328	0.0743159	0.00817276	0.0377217	0.0160374	0.888989	0.974204	0.341462	0.0248989	0.0297215	0.00561956	0.321076	0.0432045	0.218228
AC138649.1	0.00295574	0.0482428	0.000906809	0.0626078	0.21437	0.00668221	2.53801e-07	0.014153	0.00389944	0.000574094	0.000441432	0.283749	0.0568131	0.0320781	0.406085	8.63676e-06	0.194202	0.0654155	0.000381979	0.00784745	3.01251e-05
AC138761.1	0.201179	0.0448856	0.290919	0.00718292	0.0657528	0.174952	0.0273	0.309244	0.0309005	0.030303	0.0154461	0.0191718	0.120595	0.853038	0.656536	0.11262	0.00921588	0.00914924	0.0725544	0.0888402	0.155889
AC138781.1	0.0364153	0.421344	0.104044	0.702078	0.880431	0.698975	0.190143	0.0141475	0.387024	0.00459739	0.029055	0.0411091	0.348255	0.148484	0.535035	0.132329	0.345571	0.527096	0.933999	0.113147	0.304036
AC138811.1	NA	NA	NA	NA	NA	NA	NA	NA	NA	NA	NA	NA	NA	NA	NA	NA	NA	NA	NA	NA	NA
AC138965.1	0.000171506	0.00427509	0.058283	0.29327	0.0621382	0.00197295	0.00422145	8.57902e-11	0.0068521	0.00784679	1.23405e-05	0.000647248	0.00647937	2.77586e-05	0.118059	0.0111037	0.00150461	0.064719	0.000764066	8.47417e-06	2.28258e-06
AC139149.1	NA	NA	NA	NA	NA	NA	NA	NA	NA	NA	NA	NA	NA	NA	NA	NA	NA	NA	NA	NA	NA
AC139530.1	2.03897e-06	0.0123697	0.0011307	0.114923	0.364862	4.06071e-06	0.000209137	0.000138309	0.480991	0.0118078	2.48516e-05	2.7648e-07	0.18798	0.0117567	0.100201	0.00308747	0.182799	0.0985792	0.0508424	2.41751e-06	9.58968e-05
AC139712.1	0.242675	0.873358	0.847064	0.35779	0.928876	0.750209	0.685838	0.500438	0.955512	0.901103	0.623769	0.813588	0.356134	0.455331	0.718508	0.706282	0.378625	0.773418	0.810074	0.818516	0.999108
AC139887.4	2.29213e-20	1.92395e-16	1.1959e-13	7.32486e-05	6.11992e-11	7.9e-18	4.47616e-14	2.09755e-09	4.04818e-10	2.0099e-16	4.45763e-17	1.42432e-13	0.00936655	1.41946e-05	0.000141383	3.91866e-09	1.99994e-11	8.55495e-12	4.80055e-05	2.09786e-15	1.19292e-07
AC140481.4	0.946562	0.230289	0.747606	0.133751	0.763306	0.294953	0.820316	0.574266	0.519115	0.27802	0.301436	0.603484	0.253327	0.499175	0.959633	0.53834	0.328368	0.408473	0.790183	0.357494	0.764763
AC140725.4	6.73597e-07	0.00130481	9.0711e-06	0.111536	0.193576	0.000152975	5.00389e-07	2.92507e-06	0.0316414	3.70337e-06	1.49976e-06	0.00295628	2.4314e-06	1.98544e-06	0.0129388	3.57648e-06	0.00130201	0.0128664	5.13785e-05	3.1078e-05	5.24906e-06
AC140912.1	0.136274	0.00383917	0.000127637	0.00450141	0.0184017	0.0253244	0.064884	0.000969158	0.000344525	0.00249302	0.0106744	0.120517	1.15815e-08	0.00145665	0.00160122	0.000364217	0.0419053	0.000161681	0.000341499	0.00163745	0.00100991
AC141002.1	0.669925	0.338702	0.60886	0.898756	0.12408	0.562801	0.557953	0.0918172	0.214024	0.967701	0.321122	0.281973	0.639334	0.222139	0.378174	0.853512	0.657241	0.189183	0.546864	0.88666	0.4788
AC141586.5	1.30403e-22	2.58693e-24	4.73074e-32	2.03756e-13	1.06633e-26	2.21988e-28	4.00305e-34	8.71133e-19	3.21062e-36	1.82512e-30	9.09186e-34	9.92577e-23	4.76072e-09	4.46118e-12	3.57817e-09	1.08781e-25	4.1772e-25	2.72495e-24	1.67697e-15	5.58219e-24	9.95795e-21
AC141930.2	0.000181946	0.000558636	0.021777	0.644207	6.72417e-08	0.00220097	0.0361107	0.000102345	0.0057246	0.00693551	0.000295361	3.4165e-05	0.323268	0.00977073	0.601228	0.026806	0.000147077	0.000284942	0.00160817	0.000937522	0.0060837
AC144450.1	1.67915e-06	8.35432e-08	2.26121e-05	0.0988746	1.37509e-11	0.000272752	0.000163542	2.24463e-06	1.61512e-06	9.61111e-06	2.97093e-07	2.56588e-07	0.797342	0.00872052	0.285093	0.000146555	2.57021e-07	1.81339e-07	0.00104447	0.000215035	0.00675383
AC144522.1	5.14948e-13	1.41705e-10	8.76025e-11	0.00564738	5.37722e-09	6.11561e-11	2.39244e-09	2.29791e-07	3.112e-12	6.14944e-10	2.19728e-10	1.75209e-14	0.00665831	0.000983669	0.000509498	4.25359e-07	4.94137e-05	8.89123e-09	6.19412e-05	9.94358e-12	1.05987e-05
AC144568.2	0.010395	0.0462719	0.131956	0.0214122	0.262441	0.12136	0.035726	0.889703	0.0769385	0.0685354	0.126551	0.0923352	0.143886	0.959345	0.925651	0.0135211	0.011091	0.0498158	0.00280474	0.292929	0.0228211
AC144652.1	1.83508e-07	0.000101017	9.47104e-06	0.00490719	1.50868e-05	2.52211e-07	6.47635e-08	0.204806	1.01531e-06	1.459e-08	7.78166e-08	0.00109551	0.353304	0.760193	0.538147	4.96728e-09	0.000948476	2.4909e-05	9.86382e-09	2.5363e-05	2.80527e-07
AC144831.1	5.70828e-05	1.35956e-05	1.40749e-05	0.000870421	0.0143237	2.48636e-05	4.23936e-10	1.76676e-12	2.05172e-06	8.41214e-07	2.70829e-08	0.000416853	3.8263e-06	2.83966e-06	0.00049352	3.08672e-09	2.45241e-05	0.00072993	0.00276967	2.90257e-05	0.00094722
AC144833.1	0.000923056	0.00257925	0.000258947	0.715024	0.0263732	0.000868912	0.00662508	2.848e-05	0.127915	0.293206	0.000522981	0.00270727	0.0032788	6.0683e-05	0.475473	0.0957265	0.22542	0.11986	0.0881019	0.0322822	0.129224
AC144836.1	0.625465	0.77001	0.0393482	0.555577	0.123492	0.23946	0.469096	0.358938	0.225092	0.190249	0.598837	0.149278	0.384663	0.277526	0.942103	0.917316	0.306961	0.0931089	0.987332	0.416322	0.774704
AC145124.1	0.0109676	0.00436034	0.00411241	0.163596	0.00749785	0.028325	0.0263477	0.0097164	0.00154622	0.0104819	0.00608573	0.0812607	0.0250561	0.808721	0.0288347	0.0113003	0.0108164	0.00277401	0.00952244	0.0176277	0.014209
AC145141.2	4.36058e-06	0.0136466	0.026293	0.320305	0.155956	0.00281901	0.000715112	0.0690561	0.029579	0.00146999	0.000648986	3.36631e-05	0.740185	0.86484	0.640632	0.26538	0.00245914	0.0513154	0.0287061	0.000765569	0.0135752
AC145343.1	1.28489e-08	1.37669e-16	5.5755e-15	8.80885e-14	7.07158e-16	2.7658e-11	5.07961e-15	8.31404e-08	3.32967e-15	7.95904e-15	6.2541e-18	9.6159e-14	0.00502061	0.0477551	0.129565	1.15564e-16	5.38867e-14	3.53269e-16	2.62376e-12	5.15854e-14	1.30788e-13
AC145676.2	0.000158798	0.000779126	0.00487586	0.130555	0.000276815	3.93667e-06	4.77036e-08	2.99433e-08	5.92658e-07	7.83795e-06	2.01682e-06	9.12036e-11	0.471877	0.172109	0.0690867	9.48983e-05	0.0123821	0.00265628	0.512454	1.99821e-08	0.608359
AC147651.1	0.0154754	0.0497026	0.00370207	0.0172531	0.431854	0.00485011	0.119914	0.00049758	0.000349577	0.0876318	0.0362941	0.038457	2.27843e-06	0.00371792	0.00249495	0.0019845	0.0304587	0.12651	0.0526838	0.0274606	0.000263433
AC156455.1	2.97332e-06	9.15161e-06	0.00567978	0.000253752	0.000100163	0.00363928	0.00488346	0.00623588	0.000940388	0.00143815	5.31566e-05	0.00507274	0.101133	0.513898	0.948655	0.0156991	9.53894e-05	7.39184e-06	2.55842e-08	0.00124022	7.23004e-05
AC159540.1	7.13215e-08	1.26782e-07	3.30639e-06	0.047171	0.000120337	4.90475e-10	4.63812e-08	1.11855e-16	1.22711e-06	1.71019e-06	4.38757e-15	5.97125e-13	0.117562	8.36323e-05	0.0598992	7.32396e-05	3.73462e-06	0.00109953	0.0219753	1.45248e-11	2.45692e-07
AC159540.2	0.000140895	7.61438e-06	0.000154279	0.0503382	0.000532436	2.78401e-05	6.65578e-05	3.82045e-06	0.0093212	0.000946945	6.67147e-06	1.6869e-05	0.0322539	0.0329939	0.000553287	0.0125809	0.000105127	0.00266913	0.147953	2.92569e-05	0.0122971
AC190387.1	NA	NA	NA	NA	NA	NA	NA	NA	NA	NA	NA	NA	NA	NA	NA	NA	NA	NA	NA	NA	NA
AC226118.1	1.54467e-08	5.57508e-07	2.28474e-15	0.000281555	1.56141e-10	4.45107e-12	6.48152e-11	7.65241e-14	6.85885e-18	2.69782e-12	1.12633e-12	1.90934e-11	9.65424e-06	4.78797e-05	1.41497e-05	7.89633e-14	3.96288e-08	4.42631e-10	1.83593e-06	6.49937e-12	8.70738e-10
AC231657.1	1.45219e-10	3.42408e-09	1.77826e-11	0.00204879	0.00107439	1.07989e-07	2.89591e-09	9.5364e-07	8.77965e-09	2.6993e-09	9.72164e-13	3.79538e-13	0.347021	0.0186109	0.000412939	5.9567e-06	2.88695e-05	1.66304e-05	0.00996379	1.56506e-08	0.000161469
AC231759.2	0.00479032	0.00460989	0.00402475	0.0753499	0.387244	0.00596344	0.000157483	0.21061	0.0207885	0.000585245	0.00671183	0.0673504	0.674371	0.33473	0.0424413	0.00309266	0.0384735	0.114441	0.067735	0.00985778	0.138774
AC233280.3	NA	NA	NA	NA	NA	NA	NA	NA	NA	NA	NA	NA	NA	NA	NA	NA	NA	NA	NA	NA	NA
AC234031.1	0.179816	0.524767	0.667754	0.967575	0.627978	0.685585	0.564501	0.775438	0.932526	0.559411	0.582667	0.214404	0.423378	0.970356	0.407942	0.638912	0.949207	0.548318	0.86133	0.722256	0.700536
AC234582.1	0.000448312	2.05212e-07	8.14511e-05	0.00058845	5.15764e-07	1.06715e-08	4.51802e-13	0.00183842	4.95198e-07	3.97744e-16	5.26521e-10	9.7926e-12	0.00998393	0.422547	0.515997	7.6882e-08	9.86914e-08	5.92148e-05	0.0688203	6.25232e-07	0.273363
AC234582.2	3.8246e-05	1.5842e-05	0.00479192	0.00389785	7.42619e-06	1.17838e-09	1.51874e-10	0.00818311	7.21163e-05	2.63437e-11	2.40364e-07	3.64173e-07	0.127775	0.971845	0.79776	4.65589e-07	2.16538e-06	3.55592e-05	0.00507455	6.91123e-05	0.0967902
AC234771.1	0.0497982	0.159324	0.00932454	0.0168379	0.0394131	0.000198405	0.379709	0.864617	0.191828	0.0328193	0.116227	0.103198	0.283126	0.294691	0.0329546	0.0624382	0.0219808	0.0451439	0.0330693	0.0430258	0.0582442
AC234917.1	0.00257966	0.155977	0.107636	0.142845	0.000817838	0.0556308	0.000172273	9.15965e-05	0.249259	0.0132956	6.98348e-05	5.95574e-06	0.59531	0.0601297	0.0352171	0.0677324	0.948872	0.00430479	0.850232	0.0781695	0.288462
AC239802.1	NA	NA	NA	NA	NA	NA	NA	NA	NA	NA	NA	NA	NA	NA	NA	NA	NA	NA	NA	NA	NA
AC239868.1	NA	NA	NA	NA	NA	NA	NA	NA	NA	NA	NA	NA	NA	NA	NA	NA	NA	NA	NA	NA	NA
AC241585.2	1.22576e-06	5.22635e-07	5.12885e-05	3.08103e-06	0.0705828	0.000334227	3.96086e-06	0.0197359	6.65371e-05	8.9162e-08	9.78881e-06	0.219071	0.00215439	0.00179654	0.585714	4.96036e-06	0.00394745	0.0014565	2.12167e-13	8.47086e-05	4.41635e-08
AC242988.1	6.29683e-23	1.56927e-13	8.15419e-14	9.63789e-08	1.13772e-11	1.29877e-20	1.20069e-12	1.61597e-08	8.74953e-10	2.34184e-09	6.49314e-14	2.13331e-12	0.00150073	9.94411e-05	0.000236278	1.09895e-12	4.59704e-12	6.83702e-13	7.58554e-09	1.70779e-13	7.52585e-08
AC243654.1	8.64461e-05	0.00548603	0.000827049	0.0106077	0.0123389	0.000485057	0.0107614	7.25906e-09	0.0871982	0.0271235	5.25483e-07	3.76468e-06	0.125955	0.0516542	0.0132543	0.0135798	0.000152834	0.0128949	0.00258831	1.08304e-06	2.44574e-05
AC244205.1	0.590916	0.610254	0.578232	0.817793	0.619946	0.560458	0.451803	0.459043	0.188701	0.254777	0.899177	0.408147	0.0411384	0.391533	0.933014	0.894825	0.897353	0.905558	0.0374559	0.528032	0.139576
AC244230.1	1.28848e-09	2.56409e-06	3.73524e-10	0.00147253	4.6023e-07	3.84364e-09	1.15716e-07	5.8728e-07	3.39071e-06	1.52691e-06	6.70815e-09	6.92967e-07	7.22447e-05	6.03532e-05	0.00455108	6.84716e-09	1.81915e-05	5.62504e-06	8.48807e-06	8.34735e-08	8.76546e-07
AC244250.1	0.277364	0.164515	0.0498109	0.0101951	0.00650203	0.176432	0.285782	0.880825	0.042378	0.00234805	0.21986	0.68864	0.8	0.64477	0.472577	0.0347531	0.0138458	0.00281366	0.328571	0.561067	0.530794
AC244250.4	0.441844	0.0528872	0.138263	0.0936942	0.0228206	0.0328247	0.0713048	0.00816846	0.00679033	0.0101985	0.0261334	0.0203486	0.494337	0.31151	0.623984	0.0193131	0.161194	0.00407759	0.993214	0.246365	0.602088
AC245036.5	NA	NA	NA	NA	NA	NA	NA	NA	NA	NA	NA	NA	NA	NA	NA	NA	NA	NA	NA	NA	NA
AC245100.1	7.25157e-07	5.81868e-08	2.77002e-05	5.40555e-08	0.0354526	0.000199024	1.24032e-06	0.317812	0.000472741	4.92746e-11	5.22163e-07	0.0963754	0.392744	0.190829	0.736976	2.64873e-07	0.000184469	0.00116834	6.26259e-16	7.66022e-06	3.0186e-08
AC246787.4	0.0897706	0.000824206	0.000338449	0.00064381	0.000355002	0.00819767	0.000993072	0.00272006	0.000721317	0.000215905	0.00478356	0.00717111	0.000611423	0.0186609	0.0132121	0.000728416	0.0113359	0.000182137	0.911242	0.0245404	0.786084
AC253572.1	2.82745e-08	3.59329e-09	3.11516e-09	6.27004e-09	1.72608e-09	4.84572e-15	6.71985e-10	1.8402e-08	3.12804e-10	1.09534e-11	1.98416e-09	4.8263e-10	0.0686233	0.000134998	0.000820385	2.27151e-10	2.48333e-13	2.1758e-11	7.2073e-10	6.3737e-11	3.26681e-07
AC253576.2	1.11851e-17	2.28176e-10	1.74329e-14	6.74576e-08	1.05591e-10	2.14851e-16	4.32345e-13	1.39286e-07	1.28596e-11	3.13899e-12	1.12128e-13	2.0981e-12	8.70629e-05	2.83638e-05	1.43921e-07	1.92841e-09	9.60752e-11	8.0322e-11	4.33482e-08	2.53051e-12	2.44471e-10
ACAP2_IT1	4.47943e-20	9.48516e-19	3.50183e-16	1.3095e-09	7.07508e-17	6.10435e-31	8.15785e-19	3.0289e-16	1.82876e-14	1.73933e-18	8.39741e-22	3.01535e-26	1.39524e-07	5.79205e-05	1.16344e-06	1.1854e-16	1.35183e-19	7.07419e-18	4.7033e-07	3.36757e-28	3.59897e-09
ACTA2_AS1	0.0192174	1.61163e-05	7.96031e-05	0.000714125	2.67277e-08	0.000354578	3.8998e-07	1.97821e-08	1.50172e-12	4.70186e-05	3.10086e-05	3.21821e-09	0.193969	0.0372147	0.0828192	3.66661e-05	0.00387159	6.28053e-07	0.73327	0.00247137	0.183823
ACTN1_AS1	1.04894e-09	7.52021e-05	1.5376e-06	0.000345041	3.10224e-08	5.65501e-05	3.95746e-05	7.03213e-07	1.82449e-07	5.3688e-08	9.24099e-07	4.33629e-05	0.0958781	0.0200531	0.672839	0.00019677	5.59649e-05	2.32818e-11	7.8739e-05	1.18374e-05	0.000284823
ACVR2B_AS1	2.63605e-14	1.82227e-14	3.72375e-14	1.44322e-06	7.90354e-11	2.62329e-14	1.21566e-24	7.37353e-08	2.75509e-16	6.83058e-16	1.51601e-20	2.52957e-12	0.0804672	0.0096346	0.0331878	1.21933e-14	4.27365e-15	1.70439e-10	1.73806e-09	1.98164e-12	8.23458e-14
ADAMTS19_AS1	0.189859	0.0558566	6.45201e-05	0.0137295	0.247251	0.067214	0.00515548	0.00743778	0.000204399	0.0915346	0.0133508	0.284383	1.39821e-05	5.15404e-06	0.000572658	0.00771901	0.162137	0.0114786	0.00210613	0.208448	1.49262e-07
ADAMTS9_AS1	1.36302e-06	6.4972e-12	9.71874e-23	4.11572e-06	1.81372e-12	1.32412e-12	4.64314e-16	4.95706e-18	1.7744e-20	6.38275e-12	5.58093e-15	5.50421e-07	8.65399e-08	5.79824e-07	1.58681e-07	1.3677e-12	3.46225e-10	6.2993e-13	1.03758e-05	8.27362e-14	7.23386e-11
ADAMTS9_AS2	5.74411e-05	1.64932e-09	2.78417e-15	3.39147e-05	1.27303e-05	9.8305e-06	1.62523e-08	2.00167e-13	3.63143e-13	9.02238e-09	1.72824e-09	0.000433053	3.21683e-09	0.00308616	9.57278e-05	4.0574e-06	2.99118e-07	6.01047e-06	2.56309e-05	8.36221e-08	5.94814e-10
ADAMTSL4_AS1	2.38266e-06	1.32759e-07	7.07389e-08	0.00338702	2.03852e-07	3.05722e-11	2.7761e-08	2.80062e-14	1.85877e-08	6.79518e-10	2.37665e-14	6.34117e-20	0.297628	1.36401e-05	0.0505681	2.07284e-06	2.0069e-06	2.41486e-09	0.454039	1.13168e-11	0.0114119
ADARB2_AS1	0.0523326	0.408886	0.000249023	0.126141	0.434735	0.0695839	0.114127	0.0201149	0.000676985	0.15506	0.209546	0.0215837	6.89058e-09	0.000507186	0.000665096	0.000566458	0.0957524	0.113235	0.000527918	0.0182021	1.40513e-05
ADD3_AS1	4.99708e-13	2.64717e-06	4.81307e-12	7.18993e-05	0.00852329	2.38228e-09	1.12489e-10	4.11081e-10	4.72232e-07	1.07677e-09	5.47389e-11	2.72973e-07	2.65353e-08	3.28536e-14	1.13501e-06	8.27973e-08	3.32202e-07	2.5282e-05	8.5058e-07	4.3693e-10	7.33446e-11
ADIPOQ_AS1	0.421919	0.0186431	0.0128262	0.176267	0.0209133	0.038471	0.000680338	0.00150949	0.0076158	0.0159447	0.00257657	0.000194077	0.0719692	0.462074	0.998703	0.00494602	0.00369927	0.0340837	0.653895	0.0399428	0.206814
ADIRF_AS1	2.54175e-08	2.27118e-06	4.42498e-08	0.364018	9.31321e-08	4.82814e-06	3.24952e-09	8.28898e-09	1.32593e-07	0.000906502	1.20642e-10	1.13729e-07	0.139414	1.10492e-08	0.742007	9.78064e-06	0.000962827	0.000527276	0.00553849	0.000199301	5.68971e-05
ADNP_AS1	3.6025e-11	9.60929e-14	1.05349e-13	5.61188e-09	1.27829e-11	9.18367e-21	5.17962e-18	3.17001e-14	1.3734e-16	1.23876e-16	1.02397e-22	2.60243e-13	0.000488427	8.4321e-09	0.00539867	3.58838e-25	1.47961e-23	8.27011e-16	9.91021e-10	1.08553e-16	6.73285e-18
ADORA2A_AS1	1.40247e-11	7.9116e-10	5.49527e-14	1.49165e-06	0.000392362	9.56567e-14	1.21831e-12	7.42418e-12	4.95883e-12	1.81865e-16	1.14983e-12	2.88474e-13	1.94846e-06	0.00239049	1.87311e-05	4.72692e-13	9.96345e-08	2.17674e-08	0.00130796	1.51647e-13	1.4181e-05
ADPGK_AS1	9.65795e-16	1.17166e-15	9.31315e-18	2.86189e-10	1.07885e-15	1.34923e-22	9.86001e-19	1.49405e-06	2.38971e-12	8.13764e-15	2.67705e-15	2.25655e-20	0.00192013	9.07888e-06	8.85298e-06	3.46524e-11	1.19445e-11	1.79173e-15	9.88598e-07	1.19029e-18	8.15413e-07
AF001548.3	0.103531	0.00714694	0.000245978	0.407878	0.0047408	0.0303867	0.00732646	5.74869e-07	0.000123982	0.0440636	0.00214485	3.77371e-05	0.526828	0.359514	0.0356044	0.149541	0.184927	0.0649994	0.557256	0.0093114	0.472105
AF038458.3	0.00105393	1.80184e-07	4.69455e-08	5.22136e-05	6.83239e-05	7.46571e-10	1.77563e-11	6.33096e-08	2.89174e-09	4.91028e-10	1.95674e-07	8.29586e-08	0.000152094	0.0296352	0.00188666	2.75992e-07	1.72989e-06	7.617e-06	0.130359	1.634e-08	0.00369818
AF067845.1	0.992778	0.0732225	0.413022	0.0733095	0.0479591	0.414517	0.494306	0.451777	0.157779	0.412311	0.218419	0.313132	0.0568604	0.332527	0.604329	0.09415	0.952357	0.10522	0.29277	0.0914159	0.141437
AF096876.1	0.110077	0.943059	0.420547	0.575278	0.392384	0.648413	0.981932	0.244697	0.663655	0.985423	0.91187	0.893677	0.281805	0.602221	0.159461	0.305317	0.926465	0.528542	0.204207	0.720753	0.466295
AF106564.1	0.0828154	0.894203	0.781804	0.422291	0.323549	0.117562	0.872469	0.802371	0.907269	0.52439	0.363046	0.18283	0.188607	0.677	0.174423	0.661632	0.781042	0.225421	0.589576	0.9169	0.832469
AF131215.2	0.0021341	2.04688e-10	5.20659e-08	0.168669	3.328e-13	3.51655e-07	1.4807e-13	1.17473e-15	7.29666e-14	7.76922e-09	3.40607e-12	4.51995e-09	0.0156538	4.03065e-06	0.00627406	3.53582e-06	4.51112e-07	2.11063e-10	0.129685	9.22706e-08	2.14919e-05
AF131215.3	0.427799	0.0587172	0.389258	0.0172996	0.763806	0.0894724	0.00492973	7.14528e-10	0.166673	0.252115	0.000877468	3.26547e-05	0.935284	0.00245496	0.915638	0.801766	0.777761	0.609274	0.0194934	0.00569699	0.145831
AF131215.4	0.0631805	0.00152755	0.0826457	0.706409	0.00667738	0.00110465	1.05888e-05	1.62774e-08	0.000458487	0.0551859	0.000641157	6.42954e-05	0.384187	0.0119777	0.0486777	0.07674	0.0611042	0.0165772	0.105955	0.00664816	0.193394
AF131215.6	0.0808996	0.0212706	0.602007	0.0913332	0.546961	0.535978	0.109478	1.02607e-05	0.127831	0.232154	0.0692768	0.0623305	0.427736	0.0385859	0.183611	0.169942	0.68385	0.241765	0.58725	0.0105164	0.313704
AF131216.1	7.48241e-06	2.24938e-06	3.87327e-08	2.0276e-07	0.000308627	8.54896e-07	7.05471e-11	6.30284e-05	6.9686e-08	1.19259e-09	1.52685e-08	6.65838e-05	5.62543e-07	5.50639e-05	0.00221757	6.5835e-09	5.76928e-06	2.85626e-08	2.56805e-13	1.11158e-07	3.30831e-13
AF131216.5	0.251719	0.0199689	0.0475415	0.0320476	0.0394116	0.00775056	0.0327616	0.89992	0.0861951	0.00126371	0.0129087	0.685715	0.218748	0.656321	0.00381752	0.00100126	0.00167346	0.00310892	0.00240296	0.00323557	0.0454584
AF186192.1	2.73785e-09	0.0388638	4.14329e-06	0.292925	5.61183e-08	3.68592e-06	2.38297e-06	0.000289434	0.000296876	0.00154822	4.49516e-07	0.000219297	0.00536159	4.44167e-06	0.494294	0.000136565	0.00183884	4.63445e-08	1.2469e-05	0.000213997	4.05055e-05
AF186192.5	5.03383e-10	0.000503875	1.05088e-06	0.0404893	8.28983e-13	4.84219e-10	1.2632e-08	0.0001627	8.38768e-06	1.04896e-06	7.90079e-09	2.89824e-07	0.0655093	0.000103317	0.113829	3.42283e-06	2.37054e-08	9.43871e-13	1.42407e-05	1.02989e-06	9.41316e-05
AF213884.3	0.27492	0.286177	0.00841819	0.0358667	0.0505639	0.00977849	0.105666	0.0820691	0.0803242	0.354406	0.0108928	0.000343892	0.82015	0.180821	0.966975	0.22322	0.367429	0.0239371	0.635606	0.26416	0.220034
AF230666.2	7.18702e-05	0.0139398	0.124425	0.00210737	7.7133e-07	5.71054e-08	0.00386505	0.000378022	0.171557	0.000740286	5.59667e-07	1.76143e-12	0.180374	0.104225	0.123158	0.000765202	0.000870009	8.99088e-07	0.00110022	2.5235e-06	0.000199531
AF235103.1	NA	NA	NA	NA	NA	NA	NA	NA	NA	NA	NA	NA	NA	NA	NA	NA	NA	NA	NA	NA	NA
AF246928.1	0.365391	0.331821	0.212532	0.212741	0.170614	0.608402	0.158224	0.633039	0.786304	0.778182	0.0724583	0.470209	0.648636	0.354247	0.528209	0.949935	0.0284251	0.122397	0.252487	0.345275	0.380377
AF254983.1	0.640682	0.806234	0.543274	0.392298	0.294102	0.239096	0.839885	0.468393	0.314104	0.452921	0.747534	0.531883	0.351533	0.558985	0.702153	0.58091	0.982795	0.290988	0.996124	0.744006	0.805814
AFAP1_AS1	0.00956504	3.37789e-09	2.85732e-05	0.00877718	3.51591e-05	3.14246e-07	1.10741e-05	0.00211682	0.0002864	0.00273875	1.283e-05	0.000215821	0.542322	0.779991	0.000331164	0.00787513	2.42586e-05	0.00174904	0.0114657	4.91684e-06	0.0112626
AFF2_IT1	0.11624	0.195485	0.0941878	0.186822	0.0191156	0.0041022	0.0482644	0.0482753	0.343411	0.284839	0.214733	0.00163762	0.00570212	0.015382	0.0760646	0.123144	0.241099	0.169893	0.895892	0.0979048	0.0524477
AGAP11	8.10943e-07	8.47862e-08	7.98454e-08	0.00998873	3.64541e-07	3.09031e-07	1.03396e-06	1.54586e-06	1.26346e-09	0.00575699	4.34736e-09	1.53481e-09	0.11445	0.000108155	0.0627607	0.000195927	0.000232425	9.85084e-05	0.0517599	4.88256e-06	0.000390494
AGAP1_IT1	1.58863e-05	0.000404806	0.00734852	0.0573531	0.0106103	4.95883e-09	6.67538e-07	0.00145634	0.000289652	3.12038e-06	6.41581e-07	7.12139e-09	0.99369	0.337147	0.24404	2.09946e-05	0.000249775	0.00334945	0.00492081	7.18013e-06	0.00471103
AGAP2_AS1	0.0372842	4.24571e-05	2.6392e-06	2.24741e-07	0.00229191	8.67083e-06	6.91226e-09	3.14057e-07	2.40323e-13	4.73785e-08	0.000133135	1.32123e-07	0.238256	0.778637	0.687853	7.20066e-06	0.000130265	0.00051107	0.00791274	4.17555e-05	0.00130457
AGBL1_AS1	0.0222343	0.00139806	0.0309914	0.106762	0.00579768	0.0448273	0.474544	0.716438	0.0214636	0.132176	0.0203111	0.00369513	0.17109	0.958339	0.343713	0.726429	0.0561178	0.0160282	0.104648	0.0342741	0.332416
AGBL4_IT1	0.03518	0.0462057	0.977724	0.495674	0.229897	0.316242	0.614042	0.668427	0.40036	0.906387	0.0432068	0.384667	0.348699	0.0465672	0.223431	0.08015	0.235918	0.182654	0.0386207	0.037896	0.00625515
AGBL5_AS1	0.000286339	0.00344546	2.57167e-05	0.0997206	0.234541	0.0183546	9.74565e-05	4.13622e-06	1.9473e-05	9.66813e-05	2.02441e-05	0.00639977	0.00368209	0.000755356	0.444157	0.0075768	0.016622	0.0451278	2.54091e-05	0.00106674	1.17463e-06
AGBL5_IT1	1.11177e-10	1.00487e-14	1.46005e-13	0.0593432	2.42019e-06	9.67969e-13	1.30237e-18	2.12705e-21	1.86426e-09	2.73715e-11	3.6279e-23	3.67872e-16	0.00258191	1.05481e-08	0.00143383	4.83902e-08	8.47783e-07	4.03846e-06	9.7261e-05	3.09439e-17	7.2738e-11
AIRN	0.000446609	0.000387405	0.000163216	0.00479394	0.275649	1.76111e-06	6.01416e-06	2.46533e-07	0.000973361	0.000438234	8.82609e-06	9.86573e-08	0.0285614	2.61334e-05	0.00491366	0.00975856	0.0949297	0.0620875	0.858609	1.32002e-05	0.0229766
AJ011931.1	0.00348358	0.000328182	2.09877e-05	0.0331771	0.000406704	5.6943e-06	3.63822e-05	0.00130618	0.00026254	1.26102e-05	0.000847662	8.35343e-05	1.39129e-05	0.0157357	0.00241507	1.3772e-06	0.00706841	2.24117e-06	0.308845	6.85073e-05	0.136032
AJ011932.1	2.46579e-05	0.0036339	4.31197e-11	0.000430608	0.0263782	0.00107089	1.07408e-07	1.52336e-07	5.71901e-09	2.21949e-07	0.00019124	0.000271133	3.60166e-13	1.37217e-06	0.00904995	9.82472e-08	0.0533575	0.00018379	3.95451e-06	0.000605773	1.32902e-07
AJ239318.1	0.883351	0.230499	0.44623	0.411397	0.25879	0.613063	0.1643	0.345593	0.241484	0.535265	0.233532	0.952442	0.180022	0.437736	0.89329	0.325231	0.46776	0.504324	0.244709	0.960639	0.82918
AJ239322.1	0.463017	0.0134479	0.0737933	0.0251691	0.564536	0.0468321	0.574393	0.329361	0.859107	0.359282	0.397107	0.234804	0.435917	0.282748	0.665136	0.0753128	0.415098	0.759687	0.463103	0.10018	0.684863
AJ271736.1	NA	NA	NA	NA	NA	NA	NA	NA	NA	NA	NA	NA	NA	NA	NA	NA	NA	NA	NA	NA	NA
AKT3_IT1	0.00241188	0.00139647	0.000767135	0.016551	0.00441768	0.00164984	7.6514e-05	1.01889e-08	2.41517e-05	0.00161873	4.86838e-06	1.77561e-05	0.0756407	0.115149	0.692805	0.00393402	0.00741663	0.00544828	0.0654354	0.000136736	0.0024407
AL008721.1	1.46266e-05	3.47364e-05	1.14129e-05	0.0161209	0.00299735	8.03551e-05	0.000172307	4.87037e-05	0.00123697	3.54173e-05	1.53996e-06	0.000151004	0.00341382	0.00850752	0.00575383	0.0027964	0.000921796	0.000121481	0.0158873	4.75452e-06	0.000567656
AL008723.1	0.0137271	0.00260972	0.175299	0.0719024	0.00876328	0.000204869	0.0249012	0.424377	0.0305847	0.0286699	0.00144852	0.000417293	0.626428	0.959899	0.164372	0.00338662	0.000431306	0.011365	0.00359104	0.000698708	0.0144129
AL009031.1	NA	NA	NA	NA	NA	NA	NA	NA	NA	NA	NA	NA	NA	NA	NA	NA	NA	NA	NA	NA	NA
AL009050.1	0.900499	0.485481	0.162669	0.551156	0.849456	0.270617	0.300549	0.07906	0.106448	0.225325	0.0679959	0.231583	0.313746	0.838742	0.911496	0.22913	0.246556	0.413749	0.612273	0.439245	0.325473
AL009179.1	NA	NA	NA	NA	NA	NA	NA	NA	NA	NA	NA	NA	NA	NA	NA	NA	NA	NA	NA	NA	NA
AL020993.1	0.046632	0.0693863	0.100245	0.0783179	0.0561551	0.351115	0.156044	0.180061	0.442261	0.236989	0.0502556	0.425235	0.295897	0.944244	0.264479	0.0999195	0.173849	0.0062724	0.0279758	0.0483014	0.133114
AL021395.1	0.74212	0.658345	0.294096	0.0974181	0.933657	0.22865	0.25209	0.390776	0.478871	0.406249	0.346479	0.202725	0.202389	0.862267	0.183601	0.128156	0.52228	0.585345	0.797082	0.575767	0.73622
AL021807.1	0.0588467	0.241664	0.661465	0.653639	0.0382848	0.702255	0.329437	0.753162	0.0414986	0.088965	0.15883	0.0633453	0.00441462	0.432289	0.379594	0.755162	0.0327802	0.0182978	0.491142	0.519852	0.869731
AL021917.1	0.00663865	0.0231946	0.0637799	0.0534183	0.0756743	0.0402786	0.0213026	0.261194	0.222474	0.287667	0.0538809	0.279188	0.0107621	0.432727	0.0214039	0.125806	0.123087	0.0545575	0.002147	0.0133763	0.000618075
AL021920.1	0.0559145	0.161334	0.2294	0.0470887	0.0451266	0.0606604	0.145556	0.512307	0.11459	0.196347	0.447247	0.183655	0.332822	0.487671	0.81612	0.219545	0.190515	0.00602812	0.121883	0.262267	0.145156
AL022314.1	0.799692	0.817904	0.467409	0.466732	0.355235	0.885061	0.346089	0.885028	0.877879	0.914985	0.599189	0.186496	0.49383	0.686548	0.27326	0.500574	0.665653	0.85097	0.118363	0.607615	0.167288
AL022326.1	3.07027e-12	7.33486e-08	7.51446e-11	5.23612e-05	3.46866e-08	1.44397e-11	1.91159e-08	8.45901e-08	1.55156e-05	2.00626e-07	2.72434e-09	1.63122e-18	0.000162071	3.94278e-05	0.000789235	2.79619e-07	5.14436e-08	9.87971e-07	0.00059542	2.18848e-10	1.51206e-05
AL022328.1	NA	NA	NA	NA	NA	NA	NA	NA	NA	NA	NA	NA	NA	NA	NA	NA	NA	NA	NA	NA	NA
AL023806.1	1.02752e-08	2.05379e-07	6.9409e-09	8.86588e-10	6.35228e-05	9.30959e-10	4.78418e-08	2.58808e-10	9.92163e-05	4.78602e-08	6.76522e-09	1.02946e-07	3.44869e-06	1.78717e-06	7.81109e-07	3.93101e-09	7.09104e-07	2.0657e-06	0.0013507	5.3751e-10	0.00012361
AL031587.1	3.11302e-10	1.49054e-12	2.96335e-17	8.94925e-05	2.82381e-10	1.05087e-11	1.21842e-22	1.287e-39	4.24909e-14	8.3509e-20	1.33047e-27	7.66246e-14	0.000912711	2.48841e-06	0.0598885	1.81236e-15	2.06533e-16	3.72159e-11	4.46182e-05	1.38596e-20	1.56933e-11
AL031768.1	1.3974e-05	1.97671e-07	5.7758e-06	0.176188	0.0211458	7.79969e-06	1.30238e-06	2.61038e-09	5.32386e-06	8.08391e-06	1.44022e-09	2.22885e-08	0.208317	0.00382973	0.854129	0.000949637	0.000520112	0.00921781	0.159131	2.21478e-06	0.00369693
AL035045.1	0.132644	0.55538	0.92077	0.910566	0.960452	0.209649	0.138977	0.947938	0.480849	0.410946	0.84014	0.0657848	0.785954	0.452021	0.540722	0.544488	0.0663267	0.735595	0.388597	0.718237	0.313979
AL035106.1	0.00141977	0.239087	0.0193169	0.0879996	0.00665519	0.005786	0.0178361	0.547828	0.0228026	0.0043844	0.0291941	0.000465296	0.15964	0.110936	0.198571	0.0137385	0.177687	0.0075207	0.211777	0.00993999	0.501646
AL035250.1	0.677035	0.456297	0.454614	0.781856	0.428195	0.676475	0.281445	0.129935	0.215613	0.578427	0.305623	0.545253	0.579841	0.525738	0.167497	0.740496	0.709586	0.441153	0.192825	0.305487	0.00818626
AL049539.1	0.00834566	0.000103213	7.84884e-05	0.0400543	0.000365774	2.80437e-06	1.72079e-05	4.16286e-07	0.000457536	0.00454419	1.07899e-05	0.000495341	0.00436819	0.00204675	0.00168769	0.000200721	0.000302982	0.00771659	0.226525	2.18157e-06	0.0063324
AL049794.1	7.89519e-09	7.77744e-09	1.25139e-09	0.092254	4.12227e-05	9.30488e-08	1.08903e-10	1.58873e-21	8.70108e-07	8.2247e-08	1.9878e-12	6.11391e-13	0.0101594	0.000104229	0.0185746	2.36192e-06	0.000253629	2.24262e-05	0.139575	9.04471e-12	0.000169188
AL049871.1	0.893537	0.74816	0.588282	0.367925	0.871296	0.994319	0.633879	0.751663	0.312006	0.930062	0.425612	0.991665	0.322419	0.917135	0.319447	0.417149	0.85149	0.800764	0.452562	0.643027	0.341151
AL050327.1	0.151078	0.970448	0.0394151	0.272773	0.524455	0.531765	0.150857	0.151742	0.237853	0.913821	0.350912	0.0604909	0.418368	0.0797237	0.349875	0.59063	0.960946	0.968334	0.837274	0.586806	0.960225
AL078621.1	NA	NA	NA	NA	NA	NA	NA	NA	NA	NA	NA	NA	NA	NA	NA	NA	NA	NA	NA	NA	NA
AL096869.1	0.000388063	0.123961	0.0724031	0.0289569	0.103168	0.0171649	0.108075	6.91777e-05	0.00101667	0.010104	0.00769584	0.0605824	0.0446128	0.563324	0.0142064	0.000937779	0.0965821	0.0109881	0.00848267	0.000120057	0.0202505
AL109659.1	0.000263671	0.0130868	0.00410577	0.121687	0.826268	0.00102037	0.000662762	1.47941e-05	0.0299939	0.000252482	9.10386e-06	8.18949e-05	0.323303	0.0738802	0.396441	0.00170822	0.00637424	0.0638189	0.00352824	1.23272e-05	6.58198e-05
AL109763.1	0.0163444	0.00453323	0.527912	0.00704913	0.468962	0.0291708	0.230816	0.219529	0.42659	0.0946112	0.166383	0.362497	0.00685288	0.43896	0.0215104	0.13382	0.0454156	0.105073	0.0219263	0.0665727	0.0357549
AL109767.1	0.449848	0.0295301	0.115977	0.244356	0.0880547	0.0658338	0.431068	0.0721566	0.0592213	0.0452517	0.0926673	0.000870088	0.935874	0.783436	0.634243	0.395446	0.791686	0.0996048	0.875019	0.121104	0.396395
AL109947.1	0.0228936	0.0334458	0.00215854	0.447545	0.203615	0.000170527	0.00311155	0.00352601	0.00164114	0.00562609	0.00020731	0.000428214	0.185078	0.00992027	0.0231836	0.0593566	0.0598028	0.137444	0.415058	0.000826569	0.108848
AL110292.1	0.0656571	0.325916	0.530759	0.527361	0.428313	0.951361	0.371761	0.148608	0.489519	0.837598	0.380295	0.884437	0.00441092	0.159632	0.957372	0.603854	0.795307	0.293128	0.0945529	0.627838	0.711101
AL117190.1	0.0782464	0.135745	8.06983e-05	0.42617	0.029417	0.00717113	0.00145594	3.8031e-05	3.94814e-05	0.12403	0.0318916	0.000911024	5.04971e-06	2.7788e-06	2.16662e-06	0.0206027	0.414485	0.0203437	0.621877	0.00644977	0.159013
AL117209.1	1.65508e-06	2.8376e-05	0.000148269	0.0342191	0.00261318	9.89999e-08	0.000278411	1.80378e-08	4.4685e-05	4.69047e-05	1.27509e-06	1.99956e-10	0.460176	0.0288514	0.808703	0.00530841	0.000268015	0.0003232	0.271322	1.17229e-06	0.0114941
AL117334.1	0.000110121	7.16373e-05	0.000134208	0.289871	0.0173274	0.000474426	0.000263718	5.81382e-07	0.00731648	7.10831e-05	7.94772e-06	0.00014173	0.165516	0.00293473	0.0282867	0.00838955	0.0077495	0.00722309	0.100349	1.1345e-06	0.00473296
AL117341.1	0.180859	0.438402	0.861519	0.324096	0.590183	0.141819	0.739843	0.117645	0.306199	0.597426	0.379291	0.0424002	0.358874	0.0894758	0.651577	0.860599	0.851728	0.199121	0.12506	0.101041	0.687209
AL118506.1	0.497486	0.94896	0.197689	0.998272	0.79815	0.545119	0.326742	0.740808	0.534404	0.128713	0.845571	0.548691	0.226573	0.94127	0.154138	0.491373	0.770052	0.462358	0.426784	0.666255	0.672958
AL121584.1	0.000138758	0.0149245	0.0511371	0.0461333	0.508821	0.037189	0.00669525	0.000196876	0.0464111	0.00997114	0.000190603	0.00109668	0.165486	0.055109	0.259272	0.0419895	0.0114579	0.324639	0.0691855	0.000118733	0.00282232
AL121652.1	0.240148	0.130472	0.0865947	0.0754491	0.067794	0.000105369	0.0175569	0.0134992	0.122	0.0908711	0.0020762	0.000335897	0.0642963	0.0315474	0.0148583	0.216033	0.0372741	0.719649	0.557107	0.00170145	0.49099
AL121655.1	0.00457896	0.25886	0.0061256	0.849374	0.13597	0.0075839	0.00238645	0.39849	0.0561858	0.045665	0.00554964	0.00121904	0.926268	0.912076	0.240453	0.108161	0.0875919	0.319446	0.602331	0.0117947	0.0891286
AL121748.1	0.490395	0.903098	0.874129	0.73643	0.500256	0.559378	0.769605	0.513101	0.506641	0.900003	0.459153	0.567971	0.39815	0.289305	0.0652964	0.922074	0.638461	0.0862462	0.715484	0.881561	0.833671
AL121761.1	0.00032094	0.0302672	0.0785231	0.528042	0.0108929	0.00481102	0.00139295	0.00082868	0.0837851	0.0025627	0.0331187	0.00509574	0.00178118	0.0383647	0.929604	0.00325157	0.0522089	5.45559e-06	0.0157885	0.0212504	0.243959
AL121895.1	NA	NA	NA	NA	NA	NA	NA	NA	NA	NA	NA	NA	NA	NA	NA	NA	NA	NA	NA	NA	NA
AL121897.1	0.0516301	0.0395129	0.00437405	0.00889782	0.153609	0.0131692	0.0136465	0.00684671	0.0380277	0.0673843	0.00164932	0.0387755	0.0589749	0.0120887	0.287966	0.00557453	0.298777	0.11668	0.322364	0.0137908	0.0887253
AL121899.1	0.0494038	0.0265792	0.00312454	0.0156754	0.115109	0.00230095	0.00320667	3.75099e-05	0.045771	0.0774448	0.000332767	0.00415578	0.323096	0.0164748	0.0373303	0.0834915	0.0272223	0.0713745	0.192257	0.00133707	0.00258043
AL121928.1	NA	NA	NA	NA	NA	NA	NA	NA	NA	NA	NA	NA	NA	NA	NA	NA	NA	NA	NA	NA	NA
AL121970.1	0.358361	0.110247	0.547711	0.615334	0.53191	0.196108	0.298725	0.12631	0.637678	0.748859	0.0942126	0.165931	0.437173	0.464934	0.0238731	0.368827	0.369151	0.603653	0.153521	0.0939428	0.347022
AL121987.1	NA	NA	NA	NA	NA	NA	NA	NA	NA	NA	NA	NA	NA	NA	NA	NA	NA	NA	NA	NA	NA
AL121988.1	0.00186939	0.115397	0.0802945	0.19225	0.128927	0.000907147	0.0542834	0.0053494	0.0137567	0.0230986	0.00649399	7.28042e-05	0.410441	0.0510942	0.0451816	0.165892	0.000673237	0.192608	0.0715689	0.00213729	0.0124026
AL121989.1	2.15019e-07	9.20955e-05	2.11711e-05	0.0201491	0.000636416	3.31525e-10	1.84269e-05	2.42384e-06	0.00036293	2.41893e-06	4.26272e-07	1.31742e-09	0.0462401	0.000235331	0.00979379	8.70165e-06	0.00122826	0.0246969	0.00814344	1.89025e-08	1.51408e-05
AL121992.1	NA	NA	NA	NA	NA	NA	NA	NA	NA	NA	NA	NA	NA	NA	NA	NA	NA	NA	NA	NA	NA
AL132671.1	0.231588	0.647556	0.49391	0.800628	0.991433	0.718711	0.221659	0.621709	0.61822	0.406141	0.494231	0.77363	0.553819	0.619057	0.965002	0.762899	0.985515	0.049179	0.511673	0.530524	0.492538
AL132709.7	0.673018	0.807394	0.271466	0.6654	0.589655	0.645394	0.694507	0.247243	0.436967	0.871444	0.560786	0.123409	0.00785645	0.017983	0.107864	0.750417	0.617062	0.634963	0.268534	0.286417	0.710223
AL132709.8	0.0387357	0.170045	0.000126301	0.135335	0.23803	0.0229921	0.00241104	1.9235e-08	0.00276865	0.147681	0.00607699	0.00138257	5.98217e-07	1.05416e-07	1.5328e-05	0.0108113	0.625522	0.0583159	0.144797	0.00343735	0.00588458
AL132780.1	NA	NA	NA	NA	NA	NA	NA	NA	NA	NA	NA	NA	NA	NA	NA	NA	NA	NA	NA	NA	NA
AL132796.1	0.53145	0.756999	0.652185	0.696172	0.44391	0.0421467	0.122581	0.0100605	0.606508	0.200624	0.112539	0.143533	0.881634	0.272732	0.503965	0.476053	0.623745	0.0671777	0.969052	0.274155	0.525877
AL133167.1	0.785037	0.994747	0.34079	0.904492	0.5866	0.654159	0.310365	0.334812	0.599929	0.303972	0.363623	0.469858	0.851013	0.921086	0.360138	0.8715	0.292272	0.869945	0.680489	0.348647	0.405059
AL133230.1	0.162949	0.197466	0.573603	0.507275	0.659068	0.150738	0.373625	0.0103043	0.310655	0.137198	0.350519	0.0754215	0.258851	0.198945	0.477167	0.862665	0.950475	0.487646	0.893403	0.0997313	0.574894
AL133232.1	0.133763	0.531875	0.235439	0.361341	0.900699	0.384345	0.294865	0.734991	0.898204	0.297215	0.226411	0.292633	0.490063	0.518562	0.34859	0.0920196	0.842618	0.89841	0.338149	0.4733	0.170775
AL133243.1	2.54332e-08	1.26145e-18	2.49932e-20	6.92021e-13	2.65642e-12	5.5389e-20	1.05162e-14	1.26158e-22	6.67616e-17	1.88275e-15	1.69131e-29	7.09138e-16	0.000121818	1.20543e-09	0.000264401	1.26716e-21	2.69204e-21	4.98523e-13	6.05514e-19	1.2153e-21	7.01124e-26
AL133243.2	7.51263e-16	4.98839e-14	4.65103e-15	4.56017e-10	2.29761e-12	6.11285e-20	7.86516e-15	1.65274e-28	1.25522e-10	1.27663e-13	1.79982e-28	7.57047e-22	3.16342e-07	2.22826e-12	1.86019e-08	1.48612e-11	2.20323e-18	8.29761e-13	1.25141e-10	2.81466e-26	9.24771e-19
AL133243.3	2.90352e-06	0.000166413	1.80891e-06	1.47448e-05	0.00869789	3.43337e-09	0.00106545	0.000395361	3.68327e-05	6.94834e-07	6.14986e-06	4.95473e-08	0.0984422	0.038705	0.0298541	4.57044e-07	0.00241626	0.00426943	0.00075045	1.27247e-07	2.26697e-05
AL133243.4	7.57508e-13	5.04718e-10	3.26888e-12	8.72849e-06	1.09887e-08	3.53301e-17	1.31253e-10	5.90565e-12	4.87867e-08	3.19532e-08	9.61812e-16	8.12583e-19	0.000371323	3.29401e-06	1.47372e-06	2.45013e-08	4.81215e-10	5.3892e-08	0.00289533	1.05154e-11	8.25589e-06
AL133335.1	0.22828	0.00283955	0.011813	0.214175	0.421127	0.0882247	0.019401	0.0330479	0.198113	0.0623139	0.0109106	0.134273	0.426407	0.197222	0.708328	0.0377704	0.103072	0.66808	0.648418	0.0164641	0.125775
AL133405.1	0.205372	0.018773	0.33504	0.0873765	0.522934	0.105202	0.111264	0.885303	0.26051	0.100786	0.032095	0.146593	0.96535	0.200242	0.437812	0.520921	0.737503	0.251451	0.502241	0.208467	0.301117
AL133410.1	NA	NA	NA	NA	NA	NA	NA	NA	NA	NA	NA	NA	NA	NA	NA	NA	NA	NA	NA	NA	NA
AL133475.1	0.827189	0.963433	0.969463	0.954063	0.526583	0.84732	0.681636	0.513439	0.303518	0.413173	0.381784	0.845811	0.726644	0.618336	0.813197	0.68434	0.568359	0.275101	0.714336	0.656131	0.541219
AL133493.2	1.60858e-06	1.38445e-06	3.07923e-06	0.00013012	1.07577e-05	2.21544e-06	7.15178e-06	0.000116013	1.64993e-05	6.04273e-05	7.8674e-07	0.00234924	3.57281e-07	4.16074e-08	0.000321719	7.54428e-06	0.00458389	5.67696e-07	7.84733e-08	7.09823e-06	1.46799e-06
AL135784.1	0.0228084	0.000403262	0.00560478	0.0460493	0.160973	0.000880377	0.0320607	0.000264418	0.0179658	0.00733278	0.000741748	0.0198278	9.8617e-05	1.94438e-06	0.00181951	0.0390504	0.00103512	0.124507	0.0525863	8.49822e-05	3.60438e-05
AL135791.1	NA	NA	NA	NA	NA	NA	NA	NA	NA	NA	NA	NA	NA	NA	NA	NA	NA	NA	NA	NA	NA
AL135878.1	0.0831679	0.112896	0.657698	0.754762	0.23829	0.548193	0.496199	0.76677	0.0183478	0.0614559	0.201533	0.165864	0.0656432	0.231776	0.951382	0.91547	0.656114	0.496291	0.157254	0.303601	0.731339
AL136040.1	0.217456	0.0332317	0.0598611	0.461454	0.119449	0.0698034	0.57559	0.744586	0.538369	0.353269	0.332582	0.131223	0.698194	0.640806	0.750807	0.689684	0.908701	0.556887	0.506018	0.226239	0.805608
AL136090.1	0.685799	0.515718	0.793362	0.962017	0.641846	0.550371	0.876727	0.370706	0.880117	0.971672	0.232982	0.748979	0.282559	0.103055	0.880367	0.654223	0.132091	0.448353	0.485369	0.696894	0.62904
AL136115.1	1.94155e-08	0.000387452	1.00237e-06	0.00940591	8.66868e-07	1.17591e-11	2.37066e-08	1.78551e-07	1.68427e-06	6.50515e-06	1.60063e-06	2.75315e-09	0.03023	0.000626927	0.000362109	1.18237e-05	1.68046e-07	9.84058e-07	0.124965	6.14423e-09	0.00403066
AL136221.1	0.000364114	0.00816418	0.0351707	0.419764	0.132272	0.0014762	0.0703106	3.81408e-06	0.114641	0.0129705	0.000555686	0.0179494	0.118628	0.385448	0.0940683	0.00825467	0.011194	0.0056621	0.0669744	0.000252083	0.0618551
AL136234.1	0.59081	0.0431598	0.274179	0.207845	0.192418	0.0153491	0.30743	0.0470907	0.278297	0.0896892	0.0157123	0.139205	0.642938	0.881055	0.736385	0.196014	0.0135923	0.224315	0.976198	0.0440448	0.449659
AL136456.1	0.539212	0.423035	0.537726	0.233825	0.270972	0.0450196	0.28282	0.0121379	0.590579	0.59103	0.196071	0.19134	0.0220121	0.173173	0.795818	0.698104	0.898063	0.148503	0.848392	0.4629	0.254244
AL136985.1	0.000149962	0.00134883	0.00224477	0.122914	0.00844976	1.17167e-05	0.000152555	1.65818e-06	0.000297048	0.000362299	0.000110627	4.3833e-07	0.701633	0.0231496	0.111103	0.0939476	0.000101388	0.069384	0.135132	2.65239e-05	0.00663706
AL137024.1	0.454878	0.524712	0.0600137	0.782889	0.0978447	0.464951	0.81474	0.865232	0.454294	0.982038	0.983166	0.158365	0.951378	0.151037	0.444087	0.138935	0.303952	0.387286	0.0983361	0.695609	0.282541
AL137224.1	0.131032	0.397052	0.00244575	0.418593	0.581584	0.137224	0.0483803	0.0417206	0.026184	0.2549	0.257339	0.0842321	0.000400472	0.048404	0.0169986	0.0310385	0.245827	0.368962	0.146399	0.0829255	0.0152028
AL137800.1	0.101619	0.00110662	0.0225933	0.0647724	0.00143876	0.00084009	0.00559514	0.000953368	0.150916	0.0268505	0.000175301	0.00415198	0.745271	0.475388	0.729953	0.105063	0.0191933	0.0105097	0.566977	0.00106057	0.126747
AL138963.1	0.0167927	0.00924089	0.0151792	0.277635	0.00859768	0.00586566	0.0217635	3.6612e-05	0.037046	0.00268173	0.00499191	8.97658e-05	0.482661	0.947951	0.585556	0.0433526	0.0527493	0.0164478	0.0905058	0.0029112	0.016018
AL138999.1	0.106875	0.0449977	0.252062	0.761808	0.0367309	0.0474758	0.0123512	0.0272653	0.0316556	0.177389	0.0650373	0.0261552	0.808018	0.551318	0.673127	0.132919	0.249377	0.0260302	0.77646	0.0538073	0.782529
AL139022.1	0.000183286	7.29734e-05	0.000548138	0.299489	0.00569545	1.31114e-05	8.14656e-05	0.000192548	0.000154648	0.00129537	1.74237e-05	6.9345e-06	0.151389	0.000807175	0.238608	0.00152951	0.0433123	0.00286566	0.120086	0.000416806	0.00577064
AL139042.1	NA	NA	NA	NA	NA	NA	NA	NA	NA	NA	NA	NA	NA	NA	NA	NA	NA	NA	NA	NA	NA
AL139099.1	NA	NA	NA	NA	NA	NA	NA	NA	NA	NA	NA	NA	NA	NA	NA	NA	NA	NA	NA	NA	NA
AL139099.2	0.561691	0.270608	0.575952	0.190408	0.500754	0.800194	0.228741	0.0706899	0.158471	0.722231	0.205821	0.789709	0.095993	0.670577	0.518146	0.881492	0.271892	0.393001	0.0132175	0.880381	0.367768
AL139147.1	0.081655	0.236553	0.428693	0.478521	0.248759	0.506382	0.417629	0.00734803	0.0104918	0.239349	0.452469	0.000589883	0.213406	0.376795	0.486603	0.751732	0.948123	0.251238	0.300654	0.369113	0.88275
AL139288.1	NA	NA	NA	NA	NA	NA	NA	NA	NA	NA	NA	NA	NA	NA	NA	NA	NA	NA	NA	NA	NA
AL139340.1	0.608614	0.33937	0.10575	0.658952	0.267165	0.589686	0.243764	0.0110366	0.079945	0.410657	0.22712	0.654277	0.0764567	0.00329377	0.0615667	0.986664	0.307399	0.398486	0.177603	0.244681	0.947556
AL139351.1	0.928978	0.562119	0.727193	0.918001	0.395739	0.459793	0.616473	0.427769	0.475888	0.971068	0.89474	0.572707	0.963901	0.397382	0.904686	0.781668	0.576771	0.263128	0.379779	0.690855	0.446116
AL139383.1	0.242949	0.00598129	0.0428571	0.22615	0.351843	0.0953246	0.00288825	0.0305177	0.06427	0.0750741	0.0118276	0.0391705	0.849281	0.740459	0.917509	0.235817	0.52211	0.774638	0.513403	0.213687	0.191946
AL139398.1	2.30591e-09	2.60124e-06	6.72239e-08	3.68515e-05	2.40586e-08	9.67194e-18	5.25585e-10	9.32028e-07	6.92961e-05	5.64426e-09	2.29158e-09	6.13268e-13	0.0241053	0.00203802	0.00748937	1.3846e-09	1.05322e-08	3.32268e-07	0.00315401	4.23263e-13	3.09382e-06
AL139815.1	0.778685	0.207459	0.245271	0.851006	0.0239925	0.359648	0.298273	0.0123189	0.289413	0.182664	0.128881	0.0567127	0.949048	0.589963	0.355693	0.32636	0.711812	0.0250135	0.770059	0.317235	0.531471
AL157359.3	0.939472	0.898933	0.848107	0.583212	0.710923	0.433133	0.384338	0.152856	0.915832	0.0290827	0.620435	0.789788	0.502863	0.0845515	0.309628	0.128151	0.962514	0.533632	0.919274	0.757574	0.664326
AL157392.1	0.625235	0.28693	0.0180147	0.0508931	0.971922	0.0902746	0.0611716	0.10591	0.0721909	0.01706	0.54318	0.183999	0.0168573	0.0256542	0.0275482	0.0476943	0.531648	0.965069	0.546213	0.256657	0.932419
AL157871.1	0.872087	0.470492	0.998243	0.267697	0.436183	0.371306	0.992285	0.930638	0.504245	0.43142	0.565443	0.214827	0.779739	0.852022	0.161657	0.693141	0.483517	0.535326	0.0424415	0.204974	0.102066
AL157871.2	8.65987e-06	1.54864e-05	0.00167455	0.00399174	0.24832	2.88718e-05	0.0266362	3.53797e-06	0.000565163	5.67662e-05	3.47878e-06	0.00110743	0.461575	0.17389	0.140115	0.00123497	0.000153069	0.0886995	0.00605181	1.19996e-05	0.000760573
AL157882.1	0.0332634	0.203316	0.202685	0.257924	0.15627	0.0200081	0.102329	0.0662775	0.414384	0.126105	0.0971203	0.448263	0.00193011	0.222387	0.031021	0.20643	0.00497133	0.0460684	0.129475	0.0369365	0.124307
AL157904.1	0.158946	0.535269	0.369156	0.178084	0.608419	0.0713264	0.00964488	0.969932	0.705786	0.147816	0.14489	0.609519	0.704116	0.590685	0.324091	0.159234	0.802341	0.489384	0.0108578	0.566607	0.135766
AL157931.1	0.671238	0.709505	0.0969634	0.158409	0.548699	0.460555	0.75235	0.63517	0.818505	0.799892	0.838669	0.716837	0.473166	0.127918	0.0325707	0.906403	0.642668	0.424085	0.358316	0.11528	0.673075
AL158069.1	2.10032e-07	5.12603e-05	1.5363e-09	0.00244348	2.24187e-07	1.59568e-07	7.26966e-10	0.00104527	2.16557e-09	4.3017e-09	1.9946e-05	0.000205187	4.5602e-06	0.0174192	2.62597e-06	5.72153e-09	3.19428e-05	2.00977e-08	7.1209e-07	2.34152e-05	1.00161e-05
AL158141.1	0.716532	0.913439	0.758009	0.670452	0.387768	0.576239	0.513403	0.189462	0.979713	0.376589	0.371557	0.14793	0.872876	0.257525	0.543844	0.223667	0.787653	0.367782	0.425318	0.912762	0.883407
AL158147.1	0.0157507	0.0274454	0.00281201	0.00954947	0.0108984	0.0248048	0.00202844	0.0178549	0.0838243	0.018211	0.0285757	0.0127244	0.0659981	0.172945	0.190305	0.0229941	0.0093343	0.0129505	0.503674	0.0184617	0.371491
AL158151.1	0.00833751	0.000969868	0.00151932	0.224224	9.41272e-05	6.71318e-08	8.80452e-05	0.00049509	0.00477414	0.00177068	9.25941e-05	0.000990532	0.0904776	0.0345359	0.00833767	0.0301839	0.000339156	0.000530036	0.263398	7.36318e-06	0.0557236
AL158151.2	2.00047e-05	0.000544013	6.52572e-05	0.0838257	0.00187356	0.000104023	1.13206e-05	0.00139183	0.0112265	0.000248843	1.51624e-05	7.88272e-07	0.6986	0.11516	0.118219	0.00349032	0.000309317	0.0252742	0.24896	6.96013e-06	0.0530112
AL158154.2	0.0878122	0.30423	0.613807	0.664858	0.70137	0.419418	0.319625	0.469651	0.206928	0.671317	0.426967	0.64989	0.901523	0.664186	0.917167	0.110903	0.0703455	0.978475	0.133677	0.333923	0.0213813
AL158175.1	NA	NA	NA	NA	NA	NA	NA	NA	NA	NA	NA	NA	NA	NA	NA	NA	NA	NA	NA	NA	NA
AL158210.1	0.926784	0.278217	0.783434	0.409134	0.834928	0.839095	0.772061	0.834082	0.444954	0.894059	0.678509	0.39697	0.103297	0.547641	0.75449	0.929704	0.468658	0.554355	0.542428	0.752806	0.464024
AL160291.1	0.158537	0.429246	0.119934	0.495612	0.942558	0.27754	0.213205	0.10033	0.112644	0.553893	0.0949119	0.0371642	0.0249252	0.0276969	0.272607	0.335964	0.79701	0.298594	0.555889	0.434485	0.432234
AL161452.1	0.185336	0.819651	0.927069	0.628762	0.337549	0.568906	0.379383	0.544641	0.179001	0.506473	0.27422	0.0150046	0.391853	0.867898	0.545225	0.152155	0.846013	0.399433	0.708763	0.655345	0.337592
AL161645.1	0.012854	0.0424903	0.0284111	0.366237	0.0628551	0.0146667	0.00373674	0.00195156	0.215061	0.0331987	0.011201	0.0133642	0.0825974	0.0131485	0.642633	0.0977426	0.104296	0.122154	0.398028	0.043915	0.172718
AL161652.1	0.00180536	0.0259461	0.0210891	0.0349582	0.105719	0.00957505	0.076507	0.000204189	0.654587	0.0707092	0.000710433	0.00198598	0.312545	0.00900722	0.170094	0.0584709	0.00296994	0.0710654	0.0178815	6.47998e-05	0.000941927
AL161731.1	0.757242	0.288346	0.880456	0.393902	0.275846	0.583313	0.542911	0.910007	0.201445	0.70395	0.310236	0.107123	0.727948	0.309017	0.0670108	0.476184	0.437036	0.310902	0.452846	0.509985	0.551128
AL161740.1	0.0933336	0.438754	0.184615	0.798402	0.868385	0.0661719	0.0972732	0.0965665	0.459564	0.734753	0.361631	0.0572237	0.0300251	0.389826	0.0237724	0.157841	0.566581	0.942	0.380591	0.474321	0.362127
AL161752.1	0.341025	0.284187	0.78263	0.642011	0.402595	0.614596	0.407678	0.222296	0.998454	0.990561	0.187171	0.305588	0.170315	0.131697	0.177869	0.656995	0.483182	0.205112	0.745368	0.434639	0.468361
AL161891.1	0.00678429	0.0172334	0.00843843	0.326742	0.0901985	0.0062321	0.0186141	0.000120623	0.191889	0.0201544	0.0134987	0.000795314	0.00781274	0.00356585	0.373018	0.0473947	0.0181014	0.0270601	0.741188	0.00127527	0.141215
AL161908.1	0.893039	0.609072	0.451178	0.795652	0.581374	0.466156	0.720906	0.329577	0.141355	0.95123	0.750339	0.172812	0.302927	0.381549	0.878981	0.764837	0.373954	0.105968	0.759941	0.752033	0.976581
AL161935.1	0.103569	0.25291	0.836742	0.712549	0.421701	0.314159	0.606043	0.185972	0.971109	0.348253	0.215136	0.44541	0.847743	0.66532	0.469364	0.797596	0.310334	0.753467	0.671767	0.148047	0.407524
AL162151.3	8.05068e-13	1.62901e-15	1.22386e-15	4.04908e-13	1.83172e-17	4.62299e-13	1.09897e-22	1.40254e-13	3.85099e-19	7.50073e-16	1.20452e-18	3.97979e-15	0.100653	0.00628685	0.191796	2.31188e-17	2.96699e-19	2.71346e-16	4.55446e-17	4.156e-13	1.95528e-24
AL162311.1	NA	NA	NA	NA	NA	NA	NA	NA	NA	NA	NA	NA	NA	NA	NA	NA	NA	NA	NA	NA	NA
AL162419.1	0.373838	0.327814	0.107402	0.318502	0.758467	0.098748	0.508461	0.546112	0.495997	0.75362	0.579277	0.205037	0.129962	0.531665	0.0683095	0.853614	0.412023	0.259692	0.628825	0.543052	0.441067
AL162426.1	0.0873568	0.065805	0.012967	0.455171	0.495746	0.248528	0.0456602	5.59697e-05	0.0995855	0.0163679	0.006455	0.0580329	0.167816	0.0159248	0.385037	0.0650984	0.0161325	0.310692	0.0215206	0.000706816	0.0222098
AL162511.1	0.432198	0.53443	0.959569	0.140442	0.459171	0.325307	0.172551	0.0743999	0.17845	0.947795	0.272718	0.788026	0.0534662	0.34602	0.206904	0.501802	0.14952	0.099719	0.583627	0.205917	0.534557
AL162586.1	NA	NA	NA	NA	NA	NA	NA	NA	NA	NA	NA	NA	NA	NA	NA	NA	NA	NA	NA	NA	NA
AL163952.1	0.832012	0.584497	0.42445	0.867095	0.359768	0.819778	0.257764	0.353103	0.424047	0.799612	0.484143	0.269266	0.524294	0.999685	0.547167	0.872809	0.983597	0.558821	0.859872	0.849477	0.834246
AL353135.1	0.248244	0.0380312	0.290977	0.180406	0.658946	0.288257	0.388493	0.35494	0.057248	0.349239	0.128009	0.955796	0.357159	0.18844	0.0912102	0.646398	0.292313	0.779803	0.255792	0.379579	0.0957007
AL353147.1	0.000170287	0.0345273	0.00216326	1.38663e-05	0.460487	0.00383362	0.00111632	0.0488046	0.614972	0.00484084	0.000293662	0.001684	0.651788	0.311626	0.406982	0.00163439	0.0107064	0.382748	9.27911e-08	0.0144364	2.79528e-07
AL353626.1	0.0285575	0.240026	0.155267	0.8689	0.805882	0.510947	0.0223398	0.00427657	0.396579	0.508177	0.197071	0.0391818	0.147156	0.619417	0.658617	0.122716	0.590821	0.806925	0.501226	0.516559	0.401066
AL353751.1	0.422136	0.86648	0.8067	0.700441	0.156119	0.989547	0.541529	0.941586	0.995713	0.492273	0.360776	0.2989	0.576174	0.457415	0.866345	0.403666	0.741492	0.130912	0.853343	0.899104	0.640936
AL353763.1	0.0570588	0.685567	0.663905	0.051417	0.23853	0.554156	0.44549	0.0716444	0.833106	0.623339	0.507895	0.100624	0.214545	0.825855	0.841842	0.555602	0.0496432	0.137845	0.0616095	0.352605	0.639985
AL353803.1	0.105383	0.0932789	0.174823	0.348243	0.146621	0.00317548	0.125113	0.0235717	0.0407344	0.210049	0.054388	0.0511749	0.607186	0.968999	0.218592	0.745384	0.076506	0.107058	0.953352	0.0278005	0.79072
AL354741.1	0.851605	0.169028	0.891649	0.387956	0.297452	0.680302	0.934193	0.942722	0.548979	0.987864	0.897746	0.58669	0.863455	0.245558	0.0899196	0.54117	0.309407	0.921572	0.719447	0.204023	0.527624
AL354833.1	0.511878	0.789456	0.756199	0.265458	0.8848	0.866763	0.947808	0.866045	0.972715	0.777751	0.893718	0.770004	0.616689	0.913444	0.753717	0.571318	0.829258	0.382789	0.347285	0.888993	0.554112
AL354833.2	0.235493	0.468575	0.789407	0.117119	0.651069	0.333744	0.562951	0.118546	0.635696	0.251667	0.145393	0.960483	0.586683	0.433046	0.357381	0.380667	0.454228	0.362618	0.517039	0.613898	0.906224
AL354928.1	0.000779424	0.000502186	0.000211821	0.24144	0.0334681	0.000330619	0.000483057	0.00553902	0.0137951	0.000323728	0.000883845	5.70731e-07	0.876976	0.0207159	0.703695	0.00217528	0.121567	0.108355	0.349268	0.00148376	0.134405
AL354936.1	0.817398	0.524615	0.897521	0.85495	0.651428	0.498354	0.117906	0.578137	0.227626	0.710598	0.428666	0.172773	0.798829	0.972907	0.94116	0.922291	0.427777	0.623173	0.288354	0.943625	0.7094
AL354984.1	0.573339	0.962847	0.656283	0.43853	0.48231	0.850873	0.896017	0.618069	0.744967	0.980156	0.792891	0.517618	0.919081	0.3156	0.233488	0.932186	0.679132	0.555183	0.602279	0.59612	0.576729
AL354984.2	0.442216	0.43002	0.41998	0.417982	0.246685	0.385339	0.487696	0.297483	0.249924	0.415624	0.786444	0.570691	0.629969	0.465559	0.703888	0.839213	0.873519	0.644423	0.442474	0.534886	0.343582
AL355075.1	2.81153e-10	9.16534e-05	5.92964e-05	0.0350625	0.000195802	5.28837e-06	0.00388549	0.00162504	7.38726e-05	0.029616	0.00413446	2.12189e-05	0.0323445	0.00335834	0.00408496	0.0258504	0.00895569	5.59531e-05	0.000326533	0.000192514	0.000817245
AL355361.1	0.51045	0.00644083	0.182479	0.0902845	0.0135913	0.233449	0.482534	0.180072	0.0574043	0.372082	0.193272	0.150993	0.220025	0.772917	0.160506	0.718039	0.0245957	0.240754	0.503074	0.028913	0.162923
AL355388.1	NA	NA	NA	NA	NA	NA	NA	NA	NA	NA	NA	NA	NA	NA	NA	NA	NA	NA	NA	NA	NA
AL355490.1	0.00390558	0.000126809	0.0243211	0.527258	0.00125191	0.000753926	0.00675065	0.000598704	0.0342688	0.27015	0.00300589	0.0118598	0.000537362	0.008742	0.00431087	0.491353	0.0142136	0.0298595	0.582752	0.00278984	0.106465
AL355512.1	0.228543	0.105051	0.0219281	0.247914	0.441395	0.418959	0.35009	0.954958	0.097533	0.0187696	0.773216	0.0949557	0.346367	0.939655	0.836745	0.478343	0.889274	0.566946	0.496865	0.588847	0.141839
AL355531.1	0.00549488	0.00250182	8.9732e-06	0.219557	0.00189179	0.0111242	0.00102968	1.52605e-05	0.00228802	0.000439841	9.27472e-05	0.000467943	0.0701501	0.127348	0.473918	0.00495811	0.0397366	0.00490715	0.106961	0.00201397	0.00734405
AL355537.1	0.605165	0.254367	0.816495	0.623177	0.772273	0.697074	0.301611	0.241456	0.477485	0.385219	0.202934	0.105878	0.498816	0.227848	0.757088	0.816019	0.238389	0.829786	0.427264	0.228478	0.176403
AL356019.1	0.0400407	0.950051	0.294609	0.202012	0.504117	0.88881	0.466851	0.693514	0.168122	0.752886	0.345496	0.763153	0.0296749	0.194034	0.922784	0.115911	0.78022	0.740326	0.0504568	0.531077	0.892658
AL356020.1	NA	NA	NA	NA	NA	NA	NA	NA	NA	NA	NA	NA	NA	NA	NA	NA	NA	NA	NA	NA	NA
AL356289.1	0.261527	0.000482165	0.00013109	0.0586742	0.4321	0.0444039	0.00379734	2.09323e-07	0.0126627	0.0062844	2.42833e-05	0.0061205	0.0523442	0.00799011	0.0774056	0.0116287	0.00630987	0.417942	0.326752	0.000813498	0.000954913
AL356309.1	0.0797203	0.0512471	0.128473	0.516844	0.385398	0.507426	0.248288	0.336398	0.424751	0.568273	0.554783	0.803195	0.103042	0.496919	0.548926	0.357662	0.525128	0.311163	0.0764923	0.0968685	0.185034
AL356310.1	0.0295753	0.00499637	0.19529	0.0381054	0.0235807	0.354452	0.232004	0.0385155	0.0609606	0.0455761	0.0666041	0.163283	0.950422	0.0977321	0.0337178	0.584282	0.00632733	0.0214475	0.161106	0.02066	0.0693942
AL356750.1	NA	NA	NA	NA	NA	NA	NA	NA	NA	NA	NA	NA	NA	NA	NA	NA	NA	NA	NA	NA	NA
AL356756.1	0.0421529	0.783433	0.600532	0.279954	0.185308	0.936315	0.519527	0.491712	0.918238	0.482019	0.683057	0.0312064	0.867494	0.401651	0.266142	0.885979	0.554048	0.665918	0.670345	0.368783	0.431361
AL357140.1	3.2632e-08	8.16178e-05	3.0313e-06	0.00111331	0.000210395	2.75903e-07	2.06157e-05	0.000122008	0.000143788	4.68011e-07	1.81387e-09	1.9267e-06	0.620089	0.0379152	0.137013	0.000455908	0.000188757	0.0010995	0.00505847	1.2581e-05	0.000690327
AL357514.1	0.901282	0.338438	0.678711	0.90121	0.855847	0.911651	0.573326	0.434366	0.699676	0.318064	0.701562	0.956795	0.788253	0.87949	0.137744	0.190525	0.880681	0.724034	0.542576	0.668836	0.7377
AL357874.1	0.0543691	0.074447	0.0142064	0.248676	0.859717	0.179038	0.032153	0.92884	0.645635	0.048993	0.0847322	0.247352	0.0874535	0.475814	0.488254	0.297218	0.757551	0.300496	0.494956	0.0178976	0.126105
AL357936.1	0.816881	0.267903	0.558855	0.556685	0.731474	0.472601	0.659652	0.0305036	0.206301	0.954095	0.0544068	0.0582576	0.0492555	0.00886798	0.356943	0.967996	0.412299	0.960671	0.694469	0.175465	0.163131
AL358134.1	0.551234	0.880793	0.590967	0.85312	0.529472	0.479862	0.899084	0.0280605	0.613681	0.837086	0.245416	0.845805	0.786655	0.253259	0.05637	0.295568	0.438248	0.450681	0.916078	0.424097	0.913126
AL358852.1	1.7927e-07	2.90973e-10	9.53709e-14	3.29853e-14	4.35145e-08	2.30135e-08	5.39045e-11	0.000292907	1.74686e-10	1.38452e-14	3.39815e-16	9.76978e-07	0.151442	0.0170337	0.0211052	1.38748e-11	2.34499e-09	3.79097e-11	4.38064e-12	3.99505e-12	9.34977e-12
AL359091.1	0.0140898	0.0380688	0.062106	0.780416	0.01667	0.140369	0.189506	0.473268	0.236032	0.091841	0.00644871	0.290587	0.113275	0.927024	0.893863	0.101057	0.0569112	0.0466267	0.0381858	0.0582046	0.0698644
AL359538.1	0.147137	0.0624677	0.474306	0.327093	0.0398305	0.112098	0.421958	0.0727483	0.067702	0.314465	0.0660202	0.0272186	0.94014	0.352335	0.886378	0.924492	0.0994394	0.188919	0.675696	0.0170743	0.168711
AL359546.1	0.775486	0.42769	0.683766	0.456523	0.752088	0.694424	0.209766	0.307123	0.633228	0.42591	0.607733	0.498635	0.921599	0.392503	0.232672	0.432102	0.0618658	0.866938	0.0905585	0.928802	0.0595696
AL359771.1	0.00291965	0.0367587	0.00464038	0.110079	0.00600125	0.0140239	0.00144467	0.0586794	0.0849918	0.0359817	0.0215499	0.0409848	0.00246111	0.0612583	0.0126601	0.00120195	0.0278544	0.0189707	0.102855	0.016249	0.0540835
AL359851.1	0.00983923	7.58868e-05	0.0398767	0.017592	0.0043096	0.00187221	0.0201843	0.0501682	0.0475274	0.0095202	0.000464188	0.000103932	0.586328	0.155616	0.0505807	0.00347704	0.00275546	0.008655	0.0739925	0.000718332	0.023025
AL359853.1	0.339361	0.942767	0.751118	0.587974	0.971883	0.570518	0.29498	0.367174	0.357725	0.516011	0.405753	0.474211	0.53511	0.383679	0.575365	0.412221	0.998982	0.492888	0.878918	0.986142	0.608752
AL359987.1	0.076122	0.495135	0.0356008	0.760742	0.290941	0.175324	0.0257804	0.567466	0.0262857	0.00940622	0.373921	0.325457	0.209402	0.7497	0.85232	0.0808978	0.973936	0.275439	0.103038	0.655404	0.161256
AL360091.1	4.71537e-06	2.46835e-06	1.32556e-06	0.00263361	5.02081e-05	5.86616e-08	1.95221e-05	8.7543e-11	3.46797e-07	1.19086e-05	1.99037e-08	8.27151e-10	0.00440032	1.08681e-05	0.000723055	0.000231273	1.67334e-06	4.37349e-05	0.0114268	3.06397e-09	1.37253e-07
AL360157.1	0.195196	0.0620169	0.038972	0.0362875	0.494129	0.0062526	0.180079	0.0528298	0.257179	0.0916148	0.176566	0.194977	0.830505	0.687229	0.367795	0.145483	0.222858	0.0651104	0.318139	0.249399	0.316939
AL360178.1	0.662304	0.0705741	0.604644	0.57667	0.784966	0.981036	0.377746	0.0149446	0.641078	0.387014	0.269323	0.17037	0.388334	0.963894	0.477491	0.151374	0.598035	0.986288	0.754974	0.136948	0.629775
AL365181.1	0.118629	0.0849362	0.104153	0.48082	0.0995589	0.031785	0.161151	0.211808	0.341487	0.258149	0.374762	0.150161	0.436787	0.903134	0.175255	0.395665	0.151133	0.466193	0.490562	0.0238028	0.0378923
AL365181.2	3.87326e-21	1.86677e-22	1.44443e-29	2.01878e-11	4.99247e-11	2.37159e-24	1.76512e-22	2.50407e-19	9.42475e-22	6.5439e-26	7.18779e-27	1.46897e-23	6.13436e-05	5.37193e-05	0.000451824	3.49624e-26	6.89197e-24	6.8403e-13	6.32821e-20	1.97955e-22	8.56927e-24
AL365361.1	0.749832	0.114717	0.00298296	0.345764	0.045496	0.00389746	0.135972	0.00925056	0.00111758	0.0710183	0.270442	0.220311	3.49202e-05	0.0144437	3.10338e-06	0.0202354	0.0950864	0.0014528	0.865986	0.0539412	0.134655
AL390071.1	2.26215e-05	0.000145733	0.00293238	0.00535208	0.0260071	0.000180626	0.00173976	1.2941e-07	0.00562393	0.00103198	1.3723e-05	0.000143425	0.0272263	0.60586	0.471659	0.00715003	0.000979137	0.00600128	0.0107067	4.97023e-06	2.06825e-05
AL390718.1	0.532207	0.0457097	0.00814817	0.079886	0.46614	0.080176	0.13575	0.110141	0.122076	0.061669	0.0353233	0.442866	0.00643173	0.00543311	0.00753336	0.0478688	0.192795	0.0635915	0.428474	0.00333428	0.105837
AL391001.1	2.16292e-06	0.000942715	1.09118e-05	0.298533	0.00430908	1.11247e-06	0.000813586	1.32488e-05	0.057297	0.0033056	0.000213382	3.15962e-05	0.225429	0.00911608	0.0828496	0.0223314	0.0791479	0.138611	0.496288	0.000135407	0.0567026
AL391095.1	0.0651889	0.284181	0.498625	0.717596	0.752155	0.227586	0.700678	0.964447	0.709569	0.154119	0.168205	0.084289	0.625208	0.339847	0.999586	0.0966308	0.669133	0.122787	0.138307	0.500925	0.377476
AL391421.1	NA	NA	NA	NA	NA	NA	NA	NA	NA	NA	NA	NA	NA	NA	NA	NA	NA	NA	NA	NA	NA
AL391730.2	NA	NA	NA	NA	NA	NA	NA	NA	NA	NA	NA	NA	NA	NA	NA	NA	NA	NA	NA	NA	NA
AL391839.1	NA	NA	NA	NA	NA	NA	NA	NA	NA	NA	NA	NA	NA	NA	NA	NA	NA	NA	NA	NA	NA
AL442067.1	NA	NA	NA	NA	NA	NA	NA	NA	NA	NA	NA	NA	NA	NA	NA	NA	NA	NA	NA	NA	NA
AL442639.1	0.109893	0.609226	0.31516	0.973898	0.11069	0.356954	0.326988	0.290079	0.423678	0.432385	0.195679	0.475837	0.985429	0.473054	0.290006	0.874735	0.142272	0.0446083	0.633282	0.103677	0.974713
AL445074.1	0.114317	0.627891	0.201994	0.278159	0.837861	0.832734	0.238473	0.404359	0.929677	0.469328	0.556325	0.941948	0.0789493	0.0385572	0.485144	0.577407	0.8553	0.493564	0.366782	0.458939	0.349695
AL445183.1	0.000646366	0.00299275	0.00140422	0.0138077	0.0014445	0.00214327	8.66596e-05	0.00106379	0.00354657	0.000196652	0.000338435	0.000607287	0.274571	0.0718456	0.51732	0.00726466	0.062575	0.00366145	0.0819611	0.00170653	0.0752188
AL445531.1	NA	NA	NA	NA	NA	NA	NA	NA	NA	NA	NA	NA	NA	NA	NA	NA	NA	NA	NA	NA	NA
AL450226.2	3.99697e-05	0.00101109	5.04164e-09	0.155489	0.169228	1.15675e-05	0.000408082	0.000864643	0.0102915	0.00450457	0.00344357	0.000221039	0.0314718	0.0117495	0.00217976	0.00402253	0.179641	0.332006	0.574672	7.83437e-05	0.245973
AL450327.1	0.000362213	0.000324336	0.000248599	0.0332035	0.0211686	1.22178e-05	0.000469048	6.51855e-06	3.63858e-06	4.43701e-05	3.45591e-06	2.62762e-05	0.502193	0.40651	0.00655077	0.000266575	2.29861e-05	0.00196898	0.0393123	1.98747e-05	0.00442547
AL450423.1	0.377476	0.683767	0.489817	0.669225	0.437322	0.339411	0.823596	0.242291	0.273786	0.367575	0.55592	0.0861436	0.803415	0.166613	0.971554	0.710036	0.650252	0.244858	0.586384	0.627646	0.34574
AL450992.2	1.55344e-11	3.42811e-17	8.91733e-11	5.38244e-11	7.90171e-15	3.00609e-15	2.84718e-16	1.23178e-06	3.02859e-15	1.16948e-18	6.31184e-17	1.16074e-12	0.19691	0.00803889	0.00034276	6.29218e-12	6.31269e-19	1.05431e-14	1.97391e-06	6.05387e-17	6.46625e-06
AL451164.1	0.626623	0.105166	0.249596	0.127399	0.371343	0.755717	0.631557	0.651159	0.666639	0.536052	0.594404	0.384657	0.610322	0.334701	0.720417	0.909072	0.994913	0.765183	0.731503	0.60664	0.722685
AL512506.1	0.000571387	0.0273354	0.052029	0.296082	0.0343461	0.00321501	0.0347233	0.000244398	0.154762	0.0107183	0.00979199	0.00282139	0.548567	0.00737992	0.00431281	0.00538193	0.142741	0.00164585	0.860135	0.0493721	0.975759
AL512655.1	0.0199126	0.34197	0.486797	0.260819	0.690894	0.409573	0.947704	0.121256	0.978217	0.210813	0.0807627	0.572316	0.132487	0.0378431	0.703942	0.338662	0.075204	0.731919	0.0738475	0.110002	0.0453116
AL512791.1	5.32002e-06	0.000366756	0.000512046	0.0454525	0.00655974	4.81785e-05	0.00150796	1.88531e-05	0.00439395	0.00279791	7.19074e-06	0.000201815	0.0575354	0.0236919	0.0495862	0.000266547	1.1438e-05	0.00131003	0.0116195	9.96096e-06	0.000469359
AL513123.1	0.904512	0.760527	0.713252	0.384078	0.96995	0.640968	0.835811	0.627696	0.882384	0.859814	0.483061	0.965434	0.988187	0.496763	0.503371	0.593638	0.954951	0.74553	0.36958	0.493263	0.0772304
AL513327.1	1.37283e-07	1.36544e-06	4.03568e-07	8.62171e-07	3.41537e-05	1.13726e-14	1.14782e-08	9.15631e-09	5.46843e-07	1.44098e-09	1.19973e-09	7.9493e-14	0.0251449	0.000276254	2.26354e-05	3.64942e-08	1.06702e-07	3.10469e-06	0.0395883	1.75532e-12	0.000770714
AL513487.1	0.163056	0.473269	0.176581	0.878681	0.229855	0.459689	0.409209	0.0856577	0.198161	0.392841	0.275521	0.474964	0.0158383	0.232986	0.46843	0.0219251	0.649636	0.0204762	0.522771	0.646688	0.49743
AL513548.1	0.13978	0.18214	0.440586	0.821458	0.170765	0.0231484	0.270898	0.0730766	0.529728	0.517961	0.0873661	0.203376	0.0432536	0.00975694	0.0306394	0.195075	0.161707	0.0425988	0.817788	0.0700634	0.825171
AL589743.1	2.93049e-10	1.14885e-07	1.70977e-06	0.00282073	1.04063e-05	6.45942e-07	1.54933e-10	5.74901e-09	0.000123654	4.82489e-06	1.12701e-08	3.07146e-06	4.98903e-06	4.55373e-07	0.0177732	2.4605e-07	0.000367311	2.09911e-06	5.13932e-05	1.02595e-06	0.000191781
AL589787.1	0.534542	0.993025	0.691783	0.715504	0.385248	0.702657	0.53251	0.499514	0.380485	0.856883	0.541837	0.344835	0.408585	0.368634	0.837396	0.702804	0.953074	0.623376	0.0664337	0.966392	0.114857
AL589843.1	2.20978e-09	2.68427e-09	1.23527e-07	0.00288953	4.41773e-07	9.89517e-10	1.33163e-06	6.09242e-07	3.27739e-06	5.19809e-07	7.80602e-09	2.00313e-07	0.00348767	0.00451501	0.002226	4.21314e-06	6.02331e-08	8.18266e-08	0.00463675	1.28171e-10	4.86859e-05
AL589863.1	0.0209738	0.233408	0.173674	0.267187	0.0246685	0.00130751	0.125909	0.0169285	0.283737	0.789549	0.335795	0.00112464	0.0514764	0.0864348	0.25723	0.0506867	0.0206948	0.143656	0.374168	0.107449	0.881141
AL589986.2	0.42583	0.191622	0.373065	0.158855	0.121454	0.226693	0.518699	0.139646	0.958632	0.566303	0.109626	0.355043	0.69955	0.426876	0.0790695	0.126249	0.217493	0.196647	0.0980891	0.155635	0.0987265
AL590096.1	0.781529	0.819221	0.921528	0.146722	0.82541	0.631694	0.905529	0.162623	0.627439	0.63619	0.978694	0.569192	0.278947	0.912895	0.841009	0.771321	0.805074	0.881684	0.145639	0.422161	0.366511
AL590226.1	0.0113863	6.78367e-05	0.0012788	0.0411241	0.0201851	0.00373624	0.00107976	0.000216798	0.000501563	0.000167311	0.00128217	0.0490867	0.208586	0.831613	0.0141643	0.000183285	1.06124e-05	0.00027453	0.0314761	5.92112e-05	0.013541
AL590422.1	0.542239	0.158093	0.948322	0.074124	0.130611	0.183053	0.784717	0.337732	0.467776	0.349641	0.703932	0.956791	0.418552	0.86597	0.365385	0.486881	0.0762452	0.117903	0.152934	0.220022	0.144488
AL590723.1	0.47803	0.0411841	0.559272	0.199628	0.693719	0.248336	0.307422	0.0706384	0.747572	0.488377	0.0826087	0.0307794	0.645331	0.0727835	0.892103	0.261793	0.73051	0.417814	0.867221	0.092149	0.408545
AL590764.1	0.0166964	0.15034	0.0679462	0.307347	0.0684174	0.0270484	0.0459434	0.0504595	0.181988	0.429643	0.00502516	0.0184894	0.628345	0.00400214	0.280884	0.1627	0.0226795	0.153423	0.275393	0.0191332	0.00385916
AL590787.1	NA	NA	NA	NA	NA	NA	NA	NA	NA	NA	NA	NA	NA	NA	NA	NA	NA	NA	NA	NA	NA
AL590822.1	0.00944632	0.00870132	0.098264	0.0323306	0.00392427	0.0847442	0.0170432	0.0357061	0.0787834	0.0244885	0.00990116	0.21067	0.758792	0.0834204	0.162833	0.175404	0.00235422	0.000168449	0.0957246	0.00163405	0.0753211
AL591428.1	0.483682	0.630643	0.887112	0.732151	0.942291	0.835444	0.438112	0.296343	0.537334	0.282481	0.666247	0.84656	0.395699	0.618158	0.866376	0.132474	0.423488	0.874745	0.969633	0.185743	0.665662
AL592211.1	NA	NA	NA	NA	NA	NA	NA	NA	NA	NA	NA	NA	NA	NA	NA	NA	NA	NA	NA	NA	NA
AL592466.1	0.735501	0.0588426	0.530244	0.6382	0.549458	0.81122	0.820115	0.992386	0.446434	0.292226	0.62117	0.906752	0.464983	0.118265	0.0618531	0.661256	0.838187	0.498469	0.484631	0.306127	0.872951
AL593844.1	0.570967	0.555701	0.72021	0.548758	0.654653	0.77819	0.987614	0.725961	0.510132	0.784476	0.882559	0.745268	0.313746	0.425472	0.1947	0.488115	0.900378	0.478175	0.0655979	0.345581	0.185551
AL596330.1	0.101048	0.158501	0.0740367	0.663187	0.932153	0.225274	0.681135	0.0372485	0.331779	0.284031	0.182692	0.0566746	0.22432	0.405253	0.465884	0.651737	0.327182	0.470507	0.306303	0.137579	0.0968785
AL603910.1	0.123146	0.166112	0.248362	0.823187	0.037287	0.629672	0.650438	0.151739	0.270596	0.991809	0.0339873	0.260874	0.16922	0.0820598	0.227538	0.710783	0.636569	0.6782	0.114259	0.147737	0.0474421
AL606500.1	0.0178547	0.0054359	0.0213595	0.235441	0.0116834	0.00267839	0.00457199	0.0196591	0.0633871	0.0179536	0.0042863	0.00585619	0.109202	0.336535	0.213098	0.0299182	0.211723	0.160097	0.783638	0.0116954	0.303148
AL627171.1	NA	NA	NA	NA	NA	NA	NA	NA	NA	NA	NA	NA	NA	NA	NA	NA	NA	NA	NA	NA	NA
AL627171.2	6.53838e-07	0.0113985	0.00611371	0.0452367	2.14143e-05	0.000419605	0.000869322	0.265394	0.00123584	0.000832359	0.00367941	0.127702	0.00473774	0.144388	0.580655	2.89078e-05	3.60825e-05	2.24353e-07	2.04536e-09	0.00468916	0.000385876
AL645608.1	NA	NA	NA	NA	NA	NA	NA	NA	NA	NA	NA	NA	NA	NA	NA	NA	NA	NA	NA	NA	NA
AL645728.1	0.00151916	0.000203236	0.000213152	0.0108394	0.00124459	8.64284e-05	0.0041196	0.000104591	0.00429583	0.000141156	0.000252811	0.000441662	0.110141	0.273372	0.401492	0.0156212	6.59459e-05	0.00119966	0.0136567	1.32601e-05	0.00660294
AL645730.1	0.457794	0.409774	0.300517	0.699747	0.368542	0.116763	0.531875	0.107741	0.457966	0.515574	0.447693	0.690011	0.0222969	0.172424	0.0521867	0.15475	0.739197	0.242722	0.482549	0.433206	0.323182
AL645941.1	NA	NA	NA	NA	NA	NA	NA	NA	NA	NA	NA	NA	NA	NA	NA	NA	NA	NA	NA	NA	NA
AL662791.1	NA	NA	NA	NA	NA	NA	NA	NA	NA	NA	NA	NA	NA	NA	NA	NA	NA	NA	NA	NA	NA
AL662797.1	NA	NA	NA	NA	NA	NA	NA	NA	NA	NA	NA	NA	NA	NA	NA	NA	NA	NA	NA	NA	NA
AL772307.1	0.998771	0.261295	0.981989	0.645897	0.515686	0.706275	0.685984	0.480962	0.880143	0.542175	0.946153	0.209893	0.0529188	0.499441	0.23011	0.801704	0.148394	0.333907	0.513074	0.570748	0.929982
AL845472.1	7.65933e-14	2.54532e-11	2.07947e-16	0.000480715	2.72596e-07	3.35806e-09	5.37458e-13	4.32823e-07	6.56356e-13	9.33192e-12	1.72594e-17	5.81364e-08	0.0204369	0.038785	0.0260562	8.8e-12	5.36432e-05	7.28462e-08	1.12891e-10	1.54197e-07	1.81369e-13
AL928654.1	NA	NA	NA	NA	NA	NA	NA	NA	NA	NA	NA	NA	NA	NA	NA	NA	NA	NA	NA	NA	NA
AL928970.1	5.11555e-06	2.52909e-07	2.08381e-06	0.00211459	0.000652196	4.96308e-10	3.85617e-12	7.52334e-07	2.47888e-05	1.07014e-08	2.48808e-11	2.41007e-12	0.0802234	0.00166782	0.31002	2.20429e-07	6.29629e-06	2.80587e-05	0.00673652	5.71469e-11	0.000137011
ALDH1L1_AS1	0.00299129	0.114492	0.260271	0.596875	0.054352	0.00396871	0.108811	0.0378164	0.463134	0.129624	0.00171067	0.0045917	0.597867	0.0581409	0.119349	0.177741	0.00388943	0.0718984	0.126964	0.00116311	0.0473168
ALDH1L1_AS2	0.00315996	0.0299443	8.41467e-07	0.000982479	0.283798	0.00149153	1.20116e-05	5.85325e-05	6.27794e-05	0.00927785	0.00289979	0.0436992	3.55165e-09	6.44042e-09	6.74507e-08	0.000197837	0.00366888	0.00933784	0.000611028	0.000232386	1.00198e-05
ALG13_AS1	3.06854e-07	2.09993e-08	4.05193e-09	0.0550363	0.000184095	7.23128e-07	2.39037e-06	2.13789e-09	2.82386e-05	5.21782e-05	2.8912e-11	3.85692e-13	0.154248	0.0896411	0.784278	0.00304476	0.00300177	7.68625e-05	0.019379	4.26317e-06	7.11486e-07
ALG1L9P	1.19471e-26	8.74053e-20	2.30539e-28	2.16652e-06	6.61415e-18	5.27516e-24	6.85027e-24	1.9262e-16	1.05552e-18	8.30395e-21	6.36714e-30	8.08484e-20	2.7909e-06	1.26155e-11	3.86073e-06	1.5841e-17	2.18952e-13	2.10333e-17	1.22871e-12	8.33266e-23	1.48184e-17
ALG9_IT1	0.0115484	0.0393074	0.000748991	0.264779	0.0603936	0.000168007	0.00729151	7.13553e-05	0.124851	0.0282159	0.00215649	0.0010503	0.124046	0.000780334	0.0015044	0.0264969	0.0679573	0.141358	0.606803	0.000435565	0.0850177
ALKBH3_AS1	1.0728e-16	4.07373e-18	1.03472e-15	4.67295e-09	3.47066e-16	1.02928e-21	1.19935e-21	1.75732e-16	7.94293e-16	2.40875e-20	1.50096e-25	1.04122e-23	0.0750187	0.000423979	0.00658359	7.98978e-21	1.09351e-13	2.08248e-13	6.86336e-08	2.20982e-20	1.28122e-12
ALMS1_IT1	3.50995e-06	6.72765e-08	7.08778e-11	1.44502e-06	0.000267198	7.36001e-10	2.71993e-06	2.17212e-08	3.88124e-05	1.88757e-05	8.77735e-13	7.61141e-06	9.78307e-08	1.98141e-10	0.00638854	2.00976e-05	3.91551e-08	0.000136246	4.58576e-10	1.25912e-12	2.29159e-16
ALOX12_AS1	4.54223e-22	1.72567e-20	4.07309e-29	5.01506e-12	2.47349e-13	1.33368e-20	1.83544e-20	3.70556e-11	7.49423e-17	2.9087e-29	4.4831e-28	1.19219e-18	0.175405	0.00128407	0.27361	2.69502e-20	2.10442e-21	1.83309e-13	1.55778e-16	5.4768e-24	2.08678e-18
AMMECR1_IT1	0.0139588	0.00794647	0.00413149	0.860552	0.146252	0.267332	0.00301297	0.000789371	0.0599825	0.00512868	0.00960324	0.232915	0.00142152	0.628673	0.804411	0.126797	0.465751	0.177499	0.398736	0.0066789	0.0842222
ANKRD10_IT1	1.02789e-26	5.62613e-16	3.51112e-19	2.77176e-06	2.6491e-12	3.35454e-23	5.24701e-18	8.75833e-37	3.32118e-18	6.61426e-14	3.01114e-27	9.6303e-26	5.5971e-07	1.99722e-08	1.79766e-05	2.10456e-12	6.13136e-16	3.10577e-10	7.24552e-07	1.10533e-26	1.51596e-15
ANKRD33B_AS1	7.61302e-05	0.0124379	0.00674515	0.637304	0.0436147	0.000212341	0.000985309	0.000202803	0.0679179	0.0415981	0.000190385	1.24286e-10	0.560826	0.0729286	0.713361	0.0327004	0.00430455	0.117237	0.527878	0.00242911	0.695439
ANKRD34C_AS1	0.00859678	0.421562	0.0223618	0.141589	0.182324	0.0209754	0.127878	0.195344	0.357268	0.242907	0.0761785	0.0912553	0.138238	0.0645989	0.0781554	0.0735417	0.70549	0.229164	0.428623	0.0225301	0.307069
ANKRD44_IT1	0.000314805	0.000709199	0.0277558	0.0219085	0.119321	0.00021034	0.000250347	2.41212e-07	0.00175978	0.00216945	1.99605e-06	8.20231e-07	0.129624	0.000529356	0.0127698	0.00484644	0.0523422	0.0180507	0.430765	1.76056e-06	0.0269328
ANKRD62P1_PARP4P3	0.143875	0.00921323	0.130858	0.800561	0.0779058	0.61741	0.0744759	0.00336483	0.406721	0.120628	0.0569893	0.618331	0.00357208	0.0908191	0.909111	0.27084	0.608848	0.0592779	0.111806	0.263345	0.0549881
ANO1_AS1	NA	NA	NA	NA	NA	NA	NA	NA	NA	NA	NA	NA	NA	NA	NA	NA	NA	NA	NA	NA	NA
AOAH_IT1	0.0959292	0.00337143	0.0360616	0.0676021	0.0131173	0.000138969	0.00295369	0.0195078	0.00669314	0.0114652	0.000639927	5.17314e-05	0.571875	0.110169	0.0128588	0.0607984	0.0677655	0.0194924	0.777574	6.48138e-05	0.574929
AP000221.1	0.011673	0.0462685	0.0638935	0.588556	0.546882	0.332641	0.148554	0.056538	0.0367712	0.607328	0.160821	0.365163	1.9331e-05	0.000147819	0.000105519	0.82858	0.211075	0.0803663	0.00111068	0.0274408	0.00275174
AP000233.2	0.81429	0.801514	0.493158	0.739658	0.550953	0.842276	0.908323	0.771279	0.852975	0.754444	0.467645	0.695299	0.213717	0.917217	0.282362	0.548659	0.22581	0.197561	0.250522	0.848566	0.326098
AP000253.1	3.87266e-19	9.98257e-18	3.25856e-23	1.18418e-06	6.24337e-15	4.27097e-19	1.73838e-22	4.49974e-14	2.44961e-15	2.30668e-19	2.62902e-28	1.93023e-20	1.90938e-05	1.2316e-07	2.65008e-05	8.21447e-18	5.59126e-17	2.82399e-15	3.16364e-09	2.13884e-22	8.54824e-15
AP000265.1	1.84222e-07	6.65129e-06	2.61033e-08	0.00195236	2.24766e-06	1.92082e-11	1.06696e-07	1.45815e-11	6.55007e-06	1.54185e-07	1.69302e-12	3.15741e-12	0.048089	0.000191494	2.91527e-05	2.31293e-06	3.11532e-08	3.13467e-05	0.00230015	9.14442e-15	2.5685e-06
AP000281.2	0.0539504	0.0126819	0.0405664	0.399211	0.109686	0.0125788	0.0853379	0.00241342	0.000319152	0.0449144	0.00658678	9.11509e-05	0.146137	0.87916	0.106055	0.00467915	0.116611	0.179155	0.0690311	0.0536569	0.00296577
AP000290.1	0.0839067	0.159304	0.242345	0.455364	0.195787	0.398558	0.552299	0.0323355	0.0600678	0.742457	0.0997671	0.128775	0.315863	0.0189757	0.731574	0.206107	0.215415	0.635355	0.125819	0.667335	0.258561
AP000345.1	3.63319e-11	1.28063e-08	1.47705e-11	0.00137509	3.17657e-06	2.83145e-07	1.02063e-08	1.10795e-07	2.4521e-08	1.42604e-09	1.19517e-09	2.60965e-05	3.34622e-09	0.00107703	5.51229e-05	9.48822e-09	0.000122355	2.31516e-06	1.86841e-08	2.40352e-11	1.48284e-10
AP000345.2	0.223787	0.825238	0.0835925	0.552245	0.883155	0.148896	0.0330949	0.478754	0.63551	0.876507	0.39003	0.607886	4.04006e-05	0.00232881	0.0898035	0.631888	0.800619	0.666963	0.288627	0.239055	0.0709895
AP000350.10	0.446228	0.50327	0.157106	0.373773	0.469753	0.0238717	0.0473405	0.627117	0.520295	0.0177097	0.0774523	0.668658	0.0347596	0.62088	0.673415	0.00761214	0.0462671	0.309126	0.026266	0.497982	0.001214
AP000350.5	0.00297995	0.0231115	0.117361	0.8151	0.101688	0.0178816	0.00800937	0.00803142	0.0442591	0.0363362	0.0218549	0.00191046	0.614272	0.551516	0.462682	0.250944	0.252827	0.035918	0.655485	0.0442641	0.913645
AP000350.6	0.000242747	0.0140107	0.015415	0.0797974	0.154107	0.00203305	0.00458727	0.000160436	0.0651149	0.0238145	0.00252144	0.000188105	0.0709223	0.0604421	0.0570899	0.083379	0.0604784	0.0299267	0.463981	0.00162452	0.0712743
AP000350.7	0.550044	0.0346236	0.0599452	0.206528	0.0142559	0.0750625	0.00931059	0.231084	0.172946	0.35987	0.00980164	0.00143593	0.764374	0.958323	0.436459	0.0409462	0.48769	0.00406399	0.461326	0.114094	0.0738099
AP000356.2	3.65308e-09	3.31807e-08	1.04677e-07	0.0099029	8.2011e-05	9.44089e-08	3.30219e-11	1.19582e-11	2.67706e-05	3.53738e-07	7.82836e-14	3.38978e-08	0.0787024	0.0644135	0.0110424	5.02035e-05	6.67436e-06	2.8434e-06	6.42829e-05	4.83047e-11	2.94804e-09
AP000428.1	0.0192485	0.101746	0.02999	0.795679	0.0159025	0.0556561	0.727206	0.094618	0.0358017	0.265028	0.200872	0.603903	0.00120301	0.0423323	0.18147	0.103308	0.433192	0.00184698	0.486581	0.567483	0.818918
AP000431.1	0.976316	0.542917	0.0189555	0.608187	0.996409	0.687946	0.071762	0.147176	0.42992	0.0399789	0.444042	0.2457	0.155583	0.159912	0.613118	0.376914	0.503763	0.569414	0.347628	0.702355	0.980141
AP000431.2	0.269955	0.516821	0.788843	0.258108	0.909293	0.71662	0.703003	0.809887	0.898174	0.825769	0.94997	0.936553	0.280783	0.62873	0.720798	0.817032	0.262175	0.938975	0.641592	0.342994	0.425646
AP000432.1	5.72535e-24	6.20075e-17	5.30701e-17	2.11574e-08	1.2483e-12	6.38927e-17	3.01898e-26	9.17735e-10	1.13344e-17	5.47363e-22	4.08438e-24	2.34598e-14	0.0137802	0.000379017	0.00101803	1.49935e-17	6.99651e-21	2.29205e-13	7.68209e-19	3.12649e-24	6.60532e-17
AP000432.2	0.00955662	0.0852844	0.629021	0.271704	0.0149122	0.0951336	0.0322009	0.893544	0.162884	0.0166479	0.0555838	0.559054	0.124994	0.402421	0.832256	0.152493	0.00154804	0.0552848	0.00279876	0.0420144	0.120306
AP000432.3	1.58589e-05	0.000146618	0.0403382	0.933954	0.0304479	0.00577402	0.0577259	5.78623e-05	0.0560753	0.0153421	2.79721e-06	0.0064179	0.406829	0.757268	0.14458	0.113341	0.000167917	0.0297093	0.225224	8.28051e-07	0.0252377
AP000439.1	4.21358e-05	0.00038254	2.80825e-05	0.012806	0.000160302	4.32714e-06	3.63833e-05	0.011283	0.0014481	6.16453e-06	3.36207e-05	2.65531e-07	0.132706	0.000215118	0.0592651	2.66029e-07	1.24024e-05	3.84659e-06	0.00104228	3.75814e-06	0.0156316
AP000439.2	5.7274e-06	1.28928e-06	9.49742e-06	0.177707	2.57062e-09	5.44141e-05	5.51766e-08	1.44265e-07	1.1032e-07	3.24685e-05	1.74114e-07	0.00133712	0.000211021	0.000204949	0.175379	8.57654e-07	0.000397387	1.12928e-07	2.99249e-07	6.72448e-05	6.6134e-05
AP000439.3	0.106683	0.853034	0.0496534	0.473052	0.0889903	0.756698	0.366954	0.117548	0.540922	0.916139	0.622905	0.459135	0.029941	0.0714253	0.0560105	0.091957	0.586577	0.0279092	0.443397	0.373889	0.150771
AP000442.1	8.79697e-27	4.97949e-27	1.45927e-24	3.17603e-15	1.80182e-21	1.62471e-40	1.84477e-33	2.83605e-23	8.97087e-27	2.52407e-29	8.16336e-43	4.11218e-37	0.000181472	2.03004e-09	1.61141e-07	3.84337e-23	8.03271e-33	1.32378e-23	1.70048e-13	6.8574e-49	1.56789e-23
AP000462.1	0.294816	0.851177	0.0700572	0.558214	0.671715	0.0722821	0.32577	0.308941	0.520592	0.74592	0.202573	0.0189242	0.488765	0.0914947	0.92609	0.596432	0.28867	0.594722	0.821669	0.180367	0.47348
AP000462.2	0.156225	0.30561	0.170217	0.436845	0.611115	0.0609094	0.27395	0.519152	0.93076	0.0462887	0.12487	0.135002	0.922677	0.547632	0.445873	0.231661	0.550552	0.77229	0.336363	0.287141	0.602479
AP000462.3	2.21024e-06	2.67712e-06	1.43788e-09	0.031896	7.74835e-06	4.66694e-06	1.05182e-06	6.46519e-13	6.20715e-05	4.66369e-05	4.27321e-10	1.71984e-10	0.000276894	1.80718e-11	0.00685629	0.00270954	0.000977779	0.000119023	0.01282	2.36408e-09	2.32262e-05
AP000474.1	0.926606	0.95359	0.603544	0.727576	0.412082	0.476488	0.597272	0.807641	0.634189	0.78998	0.933992	0.663609	0.421555	0.445402	0.258052	0.898254	0.16177	0.596779	0.910514	0.576345	0.936456
AP000477.2	0.722298	0.872651	0.727961	0.0488086	0.504652	0.0470712	0.0757193	0.161792	0.440533	0.51238	0.49649	0.29427	0.0203189	0.0463455	0.152049	0.563428	0.513256	0.774347	0.706181	0.195481	0.634875
AP000477.3	0.012836	0.0129175	0.000328742	0.136869	0.00410815	0.00496945	0.0256077	0.103254	0.094238	0.000489458	0.00296597	0.00205437	0.118473	0.777372	0.348205	0.0061852	0.0132298	0.0184861	0.0744652	0.0105973	0.21077
AP000487.4	6.9133e-09	2.05227e-06	1.77482e-08	0.000155987	8.92187e-06	3.04653e-12	2.84969e-09	1.04065e-06	3.32938e-07	3.48991e-07	7.18425e-11	3.2492e-12	0.0117762	0.000200978	0.014976	3.53662e-05	5.59184e-05	7.68192e-06	0.00790388	2.34164e-08	0.000187455
AP000560.1	1.65678e-08	1.97127e-06	1.17929e-07	8.4097e-06	1.43297e-06	6.96913e-10	1.60239e-05	0.000111245	0.00137235	3.32356e-06	3.24154e-08	1.20112e-05	0.0180837	0.000216447	0.0090339	0.000627982	8.03441e-05	1.48114e-06	0.000109674	5.59307e-10	6.26855e-06
AP000577.2	1.18462e-06	4.21409e-05	2.82691e-06	0.00017639	0.000728428	3.60212e-10	0.000206597	6.79369e-08	0.00010211	9.33863e-06	6.19356e-08	3.24078e-09	0.0394367	8.53226e-05	0.109135	0.0029829	5.81604e-05	0.000164386	0.000124275	5.41754e-10	7.35958e-06
AP000640.2	6.41849e-11	1.81389e-09	7.26824e-06	1.66583e-07	1.45723e-06	6.91192e-13	1.87577e-11	2.14115e-05	1.82834e-05	7.95563e-11	5.44468e-13	5.71249e-10	0.00923335	0.00388501	0.00368776	2.28918e-08	1.62847e-08	4.07474e-08	3.01017e-10	1.98835e-17	1.61793e-08
AP000648.3	0.629471	0.720895	0.88123	0.773655	0.968173	0.745165	0.410126	0.86661	0.594248	0.965391	0.890499	0.369992	0.519954	0.970989	0.395599	0.779351	0.142506	0.525786	0.512152	0.330896	0.591401
AP000648.4	0.84594	0.995759	0.982576	0.0616301	0.809198	0.615935	0.456115	0.307657	0.606253	0.90704	0.614464	0.858425	0.603705	0.711145	0.47236	0.72955	0.576547	0.603741	0.337116	0.606798	0.661749
AP000696.2	0.324579	0.657702	0.000529043	6.20519e-05	0.179957	0.0271361	0.41868	0.178759	0.332896	0.404033	0.325618	0.555363	1.31524e-05	0.0252199	0.000444312	0.00171725	0.110422	0.192076	0.102034	0.0038482	0.0147052
AP000708.1	1.44318e-07	5.66397e-06	1.67496e-08	5.15771e-05	0.000144152	1.84112e-07	0.0002505	1.11807e-05	6.21414e-05	0.000125622	2.38308e-07	0.000136107	0.000324505	7.84892e-08	0.000171744	8.61993e-09	1.73717e-06	1.59936e-06	6.3492e-06	2.3202e-09	4.06314e-08
AP000711.1	0.0969064	0.011105	0.0710608	0.26944	0.00162051	4.11444e-05	0.00888101	0.00433866	0.17966	0.0238979	0.00424613	0.000403059	0.809129	0.00220227	0.19951	0.145779	0.0163795	0.02943	0.309946	0.000231953	0.0238923
AP000770.1	0.00588087	0.00122157	0.00600837	0.241098	0.00870951	0.000823092	0.00099385	0.000737055	0.0733944	0.038277	0.000408725	0.0054602	0.120085	0.00315431	0.0778509	0.0106529	0.0274598	0.0158096	0.106735	0.00171841	0.107514
AP000781.1	0.996379	0.619449	0.874322	0.928028	0.680104	0.656002	0.452727	0.106273	0.0915639	0.228211	0.563041	0.674559	0.532421	0.644157	0.186312	0.596101	0.553993	0.326678	0.870142	0.633259	0.853599
AP000787.1	0.836037	0.62258	0.897288	0.614574	0.107536	0.194889	0.979218	0.00180647	0.0675793	0.713636	0.306374	0.0239615	0.966584	0.140466	0.687764	0.943313	0.505518	0.593284	0.0835078	0.647178	0.573852
AP000857.2	0.577334	0.165298	0.221529	0.043656	0.641386	0.668853	0.77844	0.735684	0.731493	0.938177	0.474653	0.790898	0.22691	0.526681	0.324485	0.188566	0.287315	0.103941	0.287805	0.910802	0.300247
AP000866.1	4.68685e-10	0.000402101	1.68911e-06	0.00679902	0.0397524	7.69985e-11	4.56734e-05	7.20638e-13	0.0162028	0.00366807	5.2633e-11	4.91929e-11	0.000119199	2.46983e-13	0.000441686	0.000128515	0.000320334	0.000126465	6.08351e-05	2.41248e-11	1.9804e-11
AP000892.4	8.48323e-09	1.49743e-10	5.1962e-13	2.79067e-06	1.23024e-14	2.72236e-14	2.02393e-15	3.15843e-12	5.52979e-09	2.15248e-08	3.7265e-12	1.03013e-12	8.2222e-05	1.50434e-06	2.04435e-05	3.88284e-07	7.42404e-10	7.40247e-12	0.000378456	2.88057e-17	2.71603e-08
AP000897.1	0.522629	0.0531456	0.00400185	0.0129826	0.0844764	0.0713619	0.136337	0.259986	0.0287827	0.0318073	0.0464696	0.152947	0.969244	0.906023	0.0021103	0.07548	0.0109229	0.0328489	0.12455	0.00346905	0.0340412
AP000936.1	0.0330752	0.847785	0.349961	0.0122924	0.620526	0.140022	0.134859	0.0353808	0.71205	0.0943292	0.0367805	0.150891	0.303662	0.0600979	0.00125655	0.00393114	0.103544	0.774428	2.06813e-09	0.255334	1.21297e-09
AP000944.1	1.76379e-07	8.86526e-09	1.05682e-06	1.96682e-07	2.44066e-05	2.04048e-11	5.06699e-07	6.52396e-07	0.00110091	1.11768e-05	3.95073e-11	2.0615e-07	0.0244018	0.00362617	0.000468488	4.20896e-05	9.65068e-07	8.731e-05	0.000431369	1.83501e-15	3.83744e-06
AP000962.1	5.48769e-08	1.37285e-05	2.09518e-07	0.0406937	0.00245295	1.37255e-06	4.0394e-09	2.05098e-10	5.83717e-05	6.61451e-06	1.07676e-08	5.87048e-07	0.310113	2.53143e-05	5.85656e-05	0.0046556	2.09359e-07	0.000310574	0.057077	8.192e-11	0.00126105
AP000962.2	3.01144e-11	3.54245e-05	9.83452e-07	0.0986093	0.00552937	3.54628e-05	1.52017e-05	8.44263e-12	1.95064e-05	2.81001e-05	7.54457e-10	5.86434e-08	0.0171271	6.37624e-05	0.000833898	0.00855053	2.15094e-06	9.63241e-05	0.00838753	1.88017e-11	3.19221e-06
AP000997.2	0.00221765	0.0290053	0.00136988	0.0126656	0.0521712	0.0033933	0.0379871	5.63566e-07	0.000453463	0.0215114	0.0148373	0.0146672	5.42765e-09	1.3429e-08	2.65004e-05	0.00270514	0.0025739	0.00115159	0.00921436	0.000107176	0.001184
AP000997.3	0.000338122	0.00122042	2.12822e-07	0.0149414	0.00179382	0.000169292	0.000304444	0.005271	0.000449646	0.000371918	0.000327376	0.00296568	0.112861	0.0392544	0.127288	0.00366363	0.0152835	0.0400894	0.000670769	0.00221385	0.000716047
AP001001.1	0.849707	0.0885807	0.0658274	0.543321	0.0216756	0.101764	0.181494	0.366615	0.110652	0.0873246	0.0283133	0.066465	0.530432	0.717278	0.225431	0.287382	0.353153	0.70068	0.72361	0.664547	0.127182
AP001042.1	0.00145078	0.143729	0.0154061	0.509875	0.0870659	0.137933	0.00281465	0.0985937	0.296988	0.0746544	0.116964	0.198511	0.747495	0.357767	0.0601824	0.183742	0.112055	0.0598632	0.0155151	0.0168373	0.0471572
AP001043.1	0.071385	0.214217	0.0975157	0.93377	0.0692849	0.0467089	0.336078	0.275137	0.107824	0.203981	0.250086	0.519752	0.478562	0.652028	0.370118	0.120799	0.534071	0.0973245	0.229174	0.446655	0.106292
AP001056.1	0.000637524	1.70787e-05	8.06858e-05	0.000413492	0.000186656	1.78516e-06	2.27289e-05	0.000749627	3.00967e-05	4.40522e-05	6.1831e-07	6.99929e-07	0.111425	0.101796	2.1053e-05	0.00139166	0.000108688	5.94289e-06	0.055155	1.20345e-06	0.056953
AP001057.1	1.67042e-07	0.00586872	5.7812e-05	0.00844989	1.07173e-06	2.62333e-07	0.000116512	0.325841	0.0360906	6.42106e-05	0.00436059	8.35067e-06	0.173581	0.0493622	0.118201	0.00564095	0.00290838	0.000745331	2.62005e-06	9.05876e-08	0.000191925
AP001063.1	0.0772727	0.00118725	0.051412	0.176552	0.0104257	0.025363	0.778703	0.576485	0.053635	0.0170568	0.0309201	0.00369838	0.608952	0.56826	0.0971941	0.115916	0.0557238	0.0247807	0.757667	0.0146842	0.50132
AP001107.1	1.82856e-16	2.9108e-13	2.32768e-17	1.42682e-05	3.6815e-09	1.20751e-21	2.48903e-16	6.91096e-15	7.78035e-12	2.5712e-13	7.02865e-19	3.6056e-20	1.09597e-05	8.89319e-07	9.36983e-06	1.06018e-13	3.03817e-11	4.69423e-09	0.000149792	2.9124e-18	6.19818e-08
AP001172.2	0.000431641	0.00835456	8.43684e-06	0.0791654	0.432367	0.000254177	0.00399389	0.000884336	0.00709483	0.00371646	0.000288463	0.0105368	0.0114093	0.418619	0.00133886	0.0294463	0.037585	0.0544063	0.114328	0.000212239	0.0172615
AP001178.1	0.705139	0.317194	0.149807	0.130306	0.353483	0.575364	0.34337	0.840255	0.62184	0.316003	0.85287	0.395044	0.614401	0.377053	0.128468	0.469466	0.606039	0.582043	0.188071	0.145299	0.47227
AP001189.4	1.52303e-09	0.000468706	5.70642e-06	0.00878948	0.00300292	8.35382e-06	1.24038e-08	3.17278e-07	6.16974e-09	5.54929e-09	1.02909e-08	3.7534e-05	0.0722827	0.00605317	0.133876	0.000449653	0.000147874	1.29962e-05	0.000348109	0.0014697	0.00048086
AP001198.1	0.108372	0.0330012	0.0279029	0.0848327	0.225934	0.0188668	0.0513408	0.00606284	0.00892046	0.0358422	0.00477386	0.0300576	0.243964	0.00675312	0.00343158	0.0181541	0.039256	0.66311	0.102812	0.00677338	0.0253957
AP001205.1	1.14296e-11	6.30029e-11	1.88088e-10	0.00819744	3.77386e-17	1.07445e-12	7.88173e-13	9.17818e-13	5.11318e-09	2.10802e-09	2.54209e-14	1.42134e-19	0.14524	4.03169e-06	0.0005842	6.72084e-07	8.75266e-08	2.24505e-11	0.144283	7.05026e-12	0.0117457
AP001273.1	NA	NA	NA	NA	NA	NA	NA	NA	NA	NA	NA	NA	NA	NA	NA	NA	NA	NA	NA	NA	NA
AP001340.1	0.0774605	0.0678514	0.134959	0.0794124	0.42113	0.27165	0.173901	0.519902	0.183062	0.114506	0.0469107	0.526793	0.296562	0.975978	0.223899	0.147497	0.0440897	0.709629	0.0194641	0.060283	0.0118511
AP001372.2	2.25426e-18	1.78102e-19	1.65598e-23	9.08407e-20	9.7139e-24	4.29874e-21	2.34225e-18	5.29194e-06	5.33837e-14	5.63115e-26	1.63382e-30	1.14574e-11	0.0265454	0.00162046	0.000236307	6.66559e-21	1.17305e-28	4.7596e-27	9.04676e-28	3.71312e-25	4.35655e-25
AP001412.1	3.52789e-20	4.17022e-10	7.82473e-10	3.01098e-08	6.24357e-06	2.74423e-11	5.09395e-09	9.07613e-06	7.58158e-06	5.37681e-11	1.53572e-14	8.53048e-11	0.00032037	3.80605e-08	0.00119567	1.61653e-14	3.97336e-14	2.41654e-08	6.4337e-14	2.29183e-17	7.08525e-18
AP001429.1	7.44591e-09	5.48302e-07	3.14333e-09	0.00465186	1.31494e-06	2.66982e-11	1.59649e-09	9.49923e-13	8.18494e-08	8.76162e-07	1.58556e-08	1.06384e-12	2.98337e-06	6.37691e-08	3.555e-05	5.95121e-09	4.02186e-07	1.75288e-07	0.142677	2.02414e-11	0.000189876
AP001437.1	3.94547e-07	0.000892487	0.000528353	0.0143702	0.00676426	0.000386289	1.90314e-06	0.0317112	0.0727947	1.49938e-07	1.43432e-06	0.00499982	0.012465	0.000395938	0.0262827	3.18703e-07	0.000594114	0.000132205	1.80184e-05	1.80429e-08	1.94384e-05
AP001471.1	0.000905124	4.15846e-05	4.27715e-05	0.00011556	0.000202501	0.00428983	1.14199e-05	0.00159997	2.14769e-10	4.21523e-06	0.00200252	9.65482e-06	0.000754252	0.40689	0.00875318	3.89644e-06	0.0255817	1.06899e-07	0.0385466	0.0200572	0.0429941
AP001476.2	1.46913e-06	1.38422e-05	4.79586e-12	5.31524e-09	0.00686625	0.000135476	1.27398e-06	5.20461e-06	8.74347e-06	2.04874e-05	1.07608e-05	0.000879731	4.1608e-12	2.00494e-07	1.88043e-08	8.26722e-09	0.00239767	9.43633e-08	4.54609e-06	2.47897e-05	3.20402e-06
AP001476.3	0.260251	0.480752	0.109691	0.0731786	0.783766	0.826359	0.92362	0.422884	0.0939165	0.567994	0.369272	0.00826739	0.744399	0.364043	0.797137	0.19928	0.557244	0.572957	0.488643	0.389127	0.505739
AP001525.1	0.852853	0.500076	0.460755	0.847577	0.64231	0.611123	0.28624	0.400546	0.696225	0.469523	0.506072	0.712204	0.270588	0.263825	0.589847	0.0933258	0.850942	0.927956	0.847179	0.767758	0.945741
AP001595.1	0.288037	0.107922	0.287619	0.118551	0.226171	0.688277	0.448726	0.170547	0.566668	0.632286	0.0463132	0.179418	0.898281	0.174293	0.367592	0.207643	0.432238	0.107427	0.492743	0.316278	0.279245
AP001604.1	0.819536	0.337738	0.820319	0.0914303	0.429598	0.791638	0.93317	0.789228	0.746455	0.624111	0.636874	0.957284	0.371682	0.542283	0.39129	0.204619	0.718288	0.692026	0.972279	0.118532	0.901252
AP001619.1	0.000452424	0.00674088	0.000441219	0.288219	0.291728	0.00226244	0.00111946	0.00772176	0.317525	0.00167683	0.000500187	0.0117548	0.131239	0.0114078	0.421833	0.0493449	0.0232938	0.125087	0.047042	0.00118607	0.01691
AP001619.2	7.32508e-14	4.8365e-10	2.31205e-11	0.0433929	3.39376e-07	2.68564e-15	2.84484e-16	9.10706e-10	9.46222e-07	1.13511e-11	6.61177e-15	1.01372e-15	0.284809	2.95543e-05	0.00334998	1.40117e-09	6.33766e-09	2.34776e-05	0.0653547	4.44504e-12	1.6661e-05
AP001626.1	7.05177e-06	0.000146322	0.0411858	0.0371179	2.3635e-05	0.00109839	0.000325654	0.0117298	0.0160214	0.000102806	0.000327727	0.000840729	0.751078	0.324608	0.0110303	2.45514e-07	7.86027e-05	0.000108064	6.10644e-05	0.000153006	0.0823194
AP001631.1	0.027736	0.034901	0.0623862	0.24053	0.256227	0.0408943	0.0573508	0.0271294	0.418108	0.0504164	0.000212434	0.00929477	0.0127389	0.0236593	0.761423	0.176533	0.0878787	0.316315	0.0504756	0.00313202	0.00262679
AP001922.1	NA	NA	NA	NA	NA	NA	NA	NA	NA	NA	NA	NA	NA	NA	NA	NA	NA	NA	NA	NA	NA
AP002364.1	0.771262	0.391507	0.959931	0.371163	0.960857	0.711016	0.590746	0.944969	0.296443	0.905817	0.919929	0.728576	0.00256952	0.479374	0.152406	0.434316	0.336448	0.530833	0.350253	0.606117	0.029734
AP002381.2	5.17516e-18	2.8597e-08	1.28245e-08	2.63737e-10	3.95425e-08	2.85438e-11	3.11745e-10	4.69723e-07	5.70139e-06	6.16291e-11	1.8165e-14	3.30046e-13	0.222844	0.000551689	0.947225	6.14891e-10	4.29635e-10	1.10012e-10	1.03611e-20	5.8126e-10	2.0028e-18
AP002490.1	0.00206679	0.0756191	0.0340654	0.100169	0.238562	0.00173982	0.21028	0.427165	0.363637	0.015381	0.202047	0.0316575	0.0633561	0.0112122	0.91327	0.0654988	0.0520841	0.0891721	0.0249912	0.00355176	0.0113671
AP002498.1	0.166147	0.65329	0.0696127	0.131216	0.779252	0.0396711	0.205061	0.146335	0.255271	0.0156843	0.109111	0.316896	0.604365	0.151089	0.174147	0.160473	0.161072	0.443323	0.251575	0.0363164	0.445314
AP002518.1	NA	NA	NA	NA	NA	NA	NA	NA	NA	NA	NA	NA	NA	NA	NA	NA	NA	NA	NA	NA	NA
AP002802.1	0.00102468	0.146081	0.00246998	0.129929	0.105005	0.104644	0.0233095	0.0105465	0.212445	0.00133213	0.0434492	0.092552	0.444573	0.761669	0.344246	0.0804223	0.0929276	0.0378098	0.00711483	0.0364517	0.0689438
AP002815.1	0.18655	0.236545	0.0347055	0.891469	0.0224983	0.0860896	0.0245739	7.92034e-05	0.0132338	0.0454668	0.0171489	0.0907323	0.390497	0.107009	0.195897	0.0897188	0.0649422	0.0215882	0.536446	0.412321	0.825226
AP002852.1	0.0667519	0.536377	0.967998	0.722065	0.449366	0.111738	0.878604	0.163339	0.695886	0.856327	0.331561	0.0925818	0.879425	0.139204	0.64967	0.332872	0.0670133	0.866911	0.776651	0.0364	0.260782
AP002856.4	0.968062	0.518285	0.476943	0.20827	0.105039	0.574648	0.644276	0.350723	0.0951625	0.504461	0.204902	0.299889	0.831621	0.413307	0.749334	0.687908	0.906208	0.163249	0.692411	0.71226	0.591908
AP002884.1	0.000396788	0.000248407	0.00022284	0.0213541	2.13468e-05	2.56453e-05	0.000160137	6.55512e-08	0.000308462	0.00466027	8.77738e-05	6.26075e-05	6.65476e-07	6.87136e-07	0.000410557	0.000885106	0.000115591	1.0271e-05	0.381271	5.08012e-05	0.0343888
AP002967.1	0.257225	0.244363	0.104353	0.0599589	0.535809	0.446323	0.311355	0.0328748	0.660921	0.282449	0.0146402	0.738534	0.913218	0.141286	0.735437	0.546708	0.922136	0.46157	0.448287	0.396396	0.186586
AP003025.2	0.332391	0.994972	0.752226	0.133346	0.189709	0.627567	0.33817	0.0531466	0.0809051	0.677196	0.726173	0.129717	0.0281739	0.177881	0.513153	0.382402	0.391224	0.689379	0.451338	0.736544	0.757149
AP003064.1	0.102444	0.262893	0.119198	0.276613	0.0116729	0.0815643	0.246275	0.136462	0.486896	0.388234	0.0478818	0.00628516	0.539385	0.36029	0.107154	0.368041	0.808628	0.0387268	0.308576	0.231943	0.951215
AP003064.2	NA	NA	NA	NA	NA	NA	NA	NA	NA	NA	NA	NA	NA	NA	NA	NA	NA	NA	NA	NA	NA
AP003096.1	0.0724996	0.316532	0.0700867	0.475262	0.0558803	0.00478815	0.0735252	0.0450783	0.284902	0.0853248	0.0570062	0.0607825	0.519994	0.0373535	0.767902	0.133601	0.307985	0.0736282	0.702707	0.0297654	0.195254
AP003307.1	0.0813468	0.144579	0.125154	0.0146868	0.568512	0.149261	0.0469704	0.275689	0.771116	0.418959	0.306776	0.0930539	0.383861	0.35342	0.580167	0.299395	0.0273435	0.437748	0.274929	0.0526261	0.291416
AP003354.1	3.32467e-05	0.00405312	0.000272354	0.792941	4.35853e-05	0.000369646	0.00283916	0.0104694	0.00269725	0.011983	0.00103409	0.00080902	0.400717	0.664496	0.091622	0.0344944	0.0103831	0.000429714	0.6414	0.00607733	0.654693
AP003464.1	0.86487	0.365875	0.274194	0.213395	0.53495	0.690215	0.651708	0.301515	0.510269	0.44136	0.287393	0.880437	0.0787037	0.276596	0.987591	0.877113	0.749562	0.227857	0.911326	0.324881	0.508688
AP003471.1	0.103569	0.25291	0.836742	0.712549	0.421701	0.314159	0.606043	0.185972	0.971109	0.348253	0.215136	0.44541	0.847743	0.66532	0.469364	0.797596	0.310334	0.753467	0.671767	0.148047	0.407524
AP003498.1	0.852451	0.90941	0.251062	0.900377	0.354376	0.866501	0.653651	0.139914	0.970536	0.462361	0.317163	0.0835065	0.14681	0.909296	0.753201	0.431752	0.744272	0.0688105	0.439175	0.119311	0.610373
AP003550.1	0.996188	0.133133	0.395655	0.49567	0.559499	0.6882	0.0489948	0.145339	0.56902	0.598323	0.159404	0.852852	0.942466	0.460587	0.479005	0.205105	0.388342	0.305757	0.53598	0.332971	0.785305
AP003774.1	0.000304857	8.46828e-05	0.0529474	0.00644259	0.0212134	0.000451756	0.00515181	0.00148821	0.064284	1.53404e-05	9.42655e-07	3.20078e-07	0.316825	0.055289	0.723802	0.0144614	0.0028907	0.00548823	0.0118046	1.07689e-05	0.00465464
AP003972.1	0.0693549	0.0558556	0.129903	0.876838	0.847892	0.498231	0.210174	0.0952489	0.593344	0.00845662	0.194105	0.548165	0.53579	0.132303	0.8161	0.373413	0.900362	0.150356	0.23771	0.295169	0.65312
AP004550.1	0.394996	0.643245	0.0218627	0.593569	0.885695	0.0199193	0.0582516	0.19536	0.757616	0.144472	0.0508068	0.0999756	0.0310869	0.145194	0.0168459	0.108995	0.200175	0.256457	0.0236231	0.00577679	0.00299044
AP004782.1	9.82384e-07	0.00132024	1.06041e-05	0.124306	2.88428e-07	4.08352e-06	3.30525e-05	0.00283349	2.04888e-05	1.17227e-06	0.000245821	0.000543174	0.00906698	3.49384e-06	0.0310683	0.000246468	0.00046781	1.71813e-08	7.26655e-07	0.000126253	0.000236887
AP005242.1	0.207914	0.632812	0.602769	0.980519	0.508139	0.555207	0.63753	0.0794285	0.467829	0.488607	0.471544	0.241391	0.227412	0.856732	0.836182	0.815754	0.748418	0.205091	0.502346	0.6462	0.920717
AP005271.1	0.435928	0.170395	0.182798	0.989286	0.262419	0.267545	0.750364	0.262772	0.88506	0.608958	0.784393	0.221572	0.162231	0.0358012	0.0121476	0.401902	0.716377	0.15563	0.689976	0.124061	0.608822
AP005273.1	0.285391	0.164367	0.524257	0.0774722	0.6994	0.716517	0.427733	0.462253	0.354957	0.813486	0.314219	0.107676	0.623466	0.227864	0.0734146	0.13692	0.147964	0.749967	0.010482	0.103487	0.0326611
AP005530.1	0.811496	0.351145	0.282423	0.0520847	0.984461	0.421303	0.602579	0.993814	0.685209	0.923817	0.772608	0.790832	0.135367	0.810975	0.392224	0.81548	0.398271	0.0952545	0.963789	0.426988	0.73653
AP006222.2	3.83638e-12	7.5589e-12	4.13975e-15	0.00157683	2.26335e-07	9.9988e-09	2.48453e-13	1.51188e-15	1.80708e-10	2.74676e-11	2.21962e-13	9.1804e-12	1.16048e-05	7.06652e-05	0.0116104	5.96708e-12	1.77758e-10	4.70961e-08	9.69334e-05	3.62473e-12	1.53734e-06
AP006261.1	0.0173073	0.0760917	0.0061724	0.224328	0.0424199	0.061016	0.00192913	0.0597429	0.0283609	0.0486846	0.0191141	0.880953	0.096109	0.484727	0.994071	0.0174918	0.0140603	0.0155661	0.0382183	0.0370483	0.0251612
AP006621.5	1.67748e-14	1.17898e-06	6.49017e-08	0.000401747	3.44319e-06	2.25998e-14	7.8817e-12	2.28973e-08	1.74865e-08	3.7647e-16	1.21959e-16	2.25725e-09	0.601267	0.0100922	0.16086	1.11315e-08	1.29809e-10	4.93684e-06	1.64378e-10	1.85874e-19	1.82215e-11
AP006748.1	0.478454	0.565516	0.63034	0.330593	0.507908	0.360426	0.557507	0.336904	0.545362	0.579518	0.772736	0.935603	0.413388	0.659211	0.282645	0.979393	0.59227	0.153828	0.475332	0.669648	0.679751
AP4B1_AS1	2.31188e-26	6.78334e-17	1.46039e-14	4.84828e-07	1.47356e-14	8.49446e-31	4.8859e-18	1.46822e-15	2.97791e-17	4.77144e-17	2.24339e-23	4.61462e-36	0.215988	0.00030911	0.000653232	1.15927e-12	1.43476e-17	8.66692e-15	1.06536e-05	1.49708e-24	4.5327e-09
APOA1_AS	4.73169e-08	1.28658e-11	3.11045e-16	0.000309183	5.67264e-10	2.33613e-11	5.85984e-14	1.02687e-13	9.89329e-15	1.7988e-11	1.96993e-15	3.04122e-09	5.51585e-08	2.60564e-08	0.000513304	7.66934e-09	2.06024e-10	4.60954e-13	0.000246375	1.87334e-11	4.36808e-09
APOBEC3B_AS1	0.00905401	0.0347402	0.00995023	0.0394936	0.112103	0.013409	0.00257651	0.166618	0.0510757	0.0156963	0.0269209	0.00513515	0.315853	0.139525	0.706851	0.0563162	0.159359	0.308554	0.264581	0.0178432	0.0166999
APTR	1.79662e-09	3.42669e-10	2.60902e-06	1.25032e-11	5.33766e-06	1.53009e-11	1.20961e-07	1.22845e-07	4.05567e-06	1.60503e-11	1.12692e-15	4.80195e-11	0.568509	0.00844698	0.00619661	1.0188e-11	8.87202e-15	2.66504e-08	5.88248e-12	3.09787e-16	1.67131e-14
AQP4_AS1	0.000692656	0.0324544	0.000514792	0.0746621	0.177141	0.0155661	0.000410417	0.309152	0.247706	0.00237603	0.00101076	0.0435476	0.000492808	0.0188925	0.0225697	0.00920189	0.0982395	0.261243	0.00380823	5.14456e-05	4.64428e-06
ARAP1_AS1	0.0311037	0.000658123	0.0179399	0.207676	0.00130699	0.000326371	0.0116635	0.22128	0.0548025	0.0024925	0.010047	0.025583	0.46325	0.623133	0.218298	0.0245607	0.00521067	0.0077416	0.388189	0.00203669	0.429076
ARAP1_AS2	1.24562e-19	3.33119e-12	6.00718e-15	6.39575e-05	1.06104e-12	2.63216e-24	1.81398e-17	9.76141e-13	1.04517e-12	4.37808e-14	1.8702e-18	4.77497e-27	0.00243047	8.23415e-08	0.000153733	4.75049e-11	3.08901e-10	3.59157e-14	0.0080962	6.64087e-16	7.98659e-05
ARHGAP22_IT1	0.00790592	0.00623881	0.00473969	0.884021	0.0664223	0.000225199	4.36471e-05	0.00589862	0.00679568	0.000477368	0.00277595	0.000289202	0.0448938	0.0903108	0.811676	0.00983766	0.0557746	0.0561146	0.212357	0.0226226	0.373016
ARHGAP26_AS1	0.0543622	0.835438	0.0868411	0.15911	0.536589	0.254713	0.128978	0.000229061	0.00843416	0.605048	0.689678	0.0063692	9.92398e-11	0.0152893	0.040009	0.310106	0.399481	0.916754	0.0154835	0.275801	0.259151
ARHGAP26_IT1	0.0479501	0.0529309	0.0190639	0.81777	0.120026	0.000961752	0.00369307	0.0888603	0.878703	0.105034	0.0420229	2.68966e-08	0.160642	0.136397	0.271283	0.413394	0.757148	0.882175	0.252848	0.104448	0.927762
ARHGAP31_AS1	9.83687e-10	1.26507e-10	2.28439e-21	5.00023e-12	2.22565e-06	2.14748e-11	3.55285e-12	1.9541e-13	1.05258e-14	2.98406e-12	8.26165e-15	0.00030025	2.6101e-23	9.52564e-15	4.942e-14	8.21715e-16	2.91519e-12	1.97292e-10	9.70838e-09	6.29701e-16	7.87493e-16
ARHGAP5_AS1	1.58007e-13	4.95575e-09	4.76412e-15	0.000509288	5.24946e-11	7.89061e-09	1.60421e-17	9.43015e-08	3.2151e-14	2.39091e-15	8.17829e-17	2.08346e-05	0.010155	0.000817775	0.224554	1.07078e-15	4.55746e-09	6.30953e-14	4.89894e-19	7.5485e-08	1.76993e-15
ARHGEF19_AS1	NA	NA	NA	NA	NA	NA	NA	NA	NA	NA	NA	NA	NA	NA	NA	NA	NA	NA	NA	NA	NA
ARHGEF26_AS1	0.000143153	2.49244e-05	1.10173e-05	0.0662514	0.00478595	0.024118	0.00397615	0.0135845	0.00845248	0.0209064	2.41213e-06	0.0384178	0.15795	0.655496	0.254985	0.00675048	0.0186729	0.000683383	6.85219e-07	0.00104174	1.0878e-07
ARHGEF38_IT1	0.115104	0.293431	0.500081	0.300051	0.615831	0.459728	0.12508	0.338782	0.444473	0.0808369	0.124485	0.38944	0.651741	0.471521	0.162404	0.567932	0.309594	0.0656671	0.0571845	0.0699071	0.169363
ARHGEF3_AS1	1.09003e-05	4.10962e-05	0.000535635	0.198525	0.000655446	4.80431e-10	8.83175e-10	1.43986e-05	0.000159476	1.57073e-06	1.91479e-07	2.15282e-12	0.290121	0.254012	0.0210007	0.0023545	0.00104609	0.00161035	0.967113	3.54169e-08	0.18594
ARHGEF7_AS1	0.104619	0.20999	0.0214798	0.892772	0.39398	0.179951	0.0352679	0.00281557	0.00712614	0.067963	0.0386811	0.0257731	0.686378	0.0392369	0.340212	0.0823579	0.0353033	0.442239	0.328168	0.0356054	0.0628798
ARHGEF7_AS2	0.00127966	0.708087	0.0555926	0.00182313	0.0828663	0.303606	0.505248	0.0555375	0.0310979	0.591952	0.33168	0.000335987	0.0090169	0.156732	0.210786	0.194683	0.277023	0.117375	0.0837274	0.120311	0.102888
ARHGEF7_IT1	0.00849159	0.0751991	0.00181789	0.0655593	0.0715406	0.00478026	0.00331663	9.0745e-06	0.00406946	0.00115907	0.00697111	0.00141193	1.66965e-06	0.00507221	0.00191062	0.00168236	0.0218812	0.000192518	0.0972554	0.00035409	0.00151836
ARHGEF9_IT1	0.213077	0.104968	0.326038	0.141019	0.115793	0.0127135	0.349781	0.241026	0.121166	0.242145	0.0387361	0.0259831	0.0622733	0.556294	0.252107	0.112082	0.21328	0.0461833	0.81545	0.0236051	0.259654
ARIH2OS	4.34866e-17	2.08906e-11	2.70604e-11	2.7808e-12	7.60201e-11	1.38498e-08	4.03603e-17	0.000156904	2.66076e-09	9.05958e-15	1.4269e-17	4.62701e-09	0.243932	0.0374061	0.56342	1.34412e-12	3.48273e-13	3.98309e-14	1.22442e-24	7.27218e-12	5.93211e-24
ARMC2_AS1	0.00287356	1.08529e-06	6.20482e-05	0.00310892	0.0159783	0.00196266	6.62961e-05	1.20625e-06	9.40283e-05	0.000133093	1.08133e-07	2.4168e-05	0.283597	0.00456608	0.0274247	0.000977038	0.00751222	0.0423888	0.920617	5.19693e-05	0.0525418
ARMCX3_AS1	0.186193	0.13996	0.891536	0.375832	0.0865828	0.263121	0.552513	0.462056	0.480289	0.124078	0.432847	0.58997	0.217267	0.459133	0.898658	0.696436	0.85221	0.36056	0.0801943	0.171429	0.496882
ARNTL2_AS1	0.00612138	0.0411573	0.000727556	7.22596e-05	0.0226613	0.000151524	0.01862	0.107505	0.148358	6.52558e-05	0.00327508	0.000458295	0.0278492	0.136747	0.0129772	0.0686486	0.00511973	0.0143772	0.00674843	1.39943e-07	0.000370516
ARPP21_AS1	0.811347	0.847424	0.431313	0.341714	0.749759	0.423663	0.18724	0.501368	0.682127	0.989136	0.639901	0.616486	0.584407	0.832275	0.206666	0.532525	0.271178	0.672637	0.177476	0.580477	0.267595
ARRDC1_AS1	1.3994e-23	3.84062e-13	8.49708e-20	1.84358e-14	4.75333e-08	3.05976e-18	3.83852e-27	1.47118e-09	2.4919e-11	5.05961e-25	6.96482e-23	1.04005e-11	0.000146222	0.00185264	0.00411146	1.94815e-19	3.80278e-17	1.28124e-13	3.92113e-23	6.74269e-21	6.89118e-18
ARRDC3_AS1	2.4346e-18	6.94235e-08	1.70244e-11	2.40453e-10	4.31522e-13	1.42839e-19	4.76383e-12	8.85824e-08	1.95772e-09	2.40934e-17	4.10889e-12	4.08913e-25	2.63351e-05	4.82509e-05	1.74764e-05	1.10688e-13	8.03914e-17	8.03395e-14	7.04361e-14	5.93702e-20	1.94754e-13
ARSD_AS1	NA	NA	NA	NA	NA	NA	NA	NA	NA	NA	NA	NA	NA	NA	NA	NA	NA	NA	NA	NA	NA
ASAP1_IT2	5.5375e-13	4.07961e-11	1.31799e-12	8.79859e-06	3.55162e-13	7.19102e-14	3.02087e-13	2.18727e-19	1.70498e-07	4.1916e-10	6.62182e-23	3.2146e-22	0.417908	1.16699e-05	0.0585504	6.5082e-09	6.41272e-10	7.61183e-10	0.000585816	7.72431e-18	5.97011e-08
ASB16_AS1	5.53108e-23	8.28074e-26	1.10659e-29	6.10315e-21	1.72359e-17	4.5828e-26	1.48534e-33	4.09204e-24	7.1117e-27	1.26452e-35	4.39139e-41	2.27857e-27	1.68728e-09	3.85594e-07	2.39683e-06	1.12204e-33	5.53143e-20	1.79559e-20	5.26245e-21	4.98992e-35	4.21676e-27
ASH1L_AS1	3.97838e-25	3.87078e-17	8.89337e-20	4.05278e-12	1.78034e-11	2.01937e-20	1.65804e-17	5.85104e-08	1.49119e-16	3.64503e-20	3.92215e-26	9.93179e-17	0.0187903	0.000214979	0.065115	3.30228e-22	2.08051e-14	2.16678e-15	2.77942e-26	3.01101e-17	1.55678e-21
ASH1L_IT1	6.09631e-12	6.85579e-15	3.14958e-10	2.09677e-05	8.28863e-11	8.72823e-16	4.69225e-11	5.08465e-12	1.02939e-10	3.64023e-10	9.84072e-17	2.26603e-16	0.089235	1.16407e-06	0.00751805	6.87237e-07	1.5138e-09	1.7875e-07	0.0419493	2.37444e-14	3.76494e-05
ASMTL_AS1	3.59798e-19	6.05908e-10	1.24238e-09	1.2538e-06	2.26218e-07	3.97259e-18	6.55106e-15	2.47817e-10	2.12987e-08	6.78328e-14	3.7875e-20	9.9616e-21	0.646057	0.000333664	0.000250829	1.18863e-09	1.19174e-10	1.60013e-07	0.000298654	1.44494e-19	1.35118e-06
ASTN2_AS1	0.349365	0.873604	0.365483	0.162076	0.0310537	0.140199	0.182392	0.389065	0.594876	0.948262	0.168076	0.106777	0.408081	0.59439	0.402309	0.964331	0.199854	0.762896	0.109408	0.721551	0.791982
ATG10_AS1	0.00916056	0.109892	0.0689009	0.789052	0.0443864	0.000602291	0.108048	0.420668	0.460049	0.401504	0.40287	0.000792985	0.150597	0.156701	0.00394545	0.316421	0.199757	0.840238	0.536203	0.010266	0.885039
ATG10_IT1	9.42458e-05	0.0674023	0.00157084	0.153776	0.0384405	0.000131384	0.0162609	0.0115765	0.234353	0.0221718	0.00322292	0.00163371	0.052025	0.00101133	0.226025	0.115633	0.16179	0.0212754	0.451414	0.00712805	0.139583
ATP11A_AS1	0.0877976	0.51875	0.28831	0.849371	0.919185	0.0212432	0.171917	7.01561e-05	0.816343	0.140846	0.0473048	4.40737e-05	0.256256	0.192901	0.461969	0.332141	0.702292	0.888959	0.141833	0.0586109	0.881777
ATP11AUN	0.000560238	0.00355564	0.00155912	0.074553	0.00721532	3.1385e-05	0.0155437	3.89799e-05	0.00101098	0.000361468	0.000390268	1.35684e-05	0.155605	0.199097	0.730901	0.000778912	0.00908002	0.0311112	0.00200907	0.000389855	0.000192171
ATP13A4_AS1	0.340641	0.94496	0.47405	0.877454	0.377384	0.690123	0.275137	0.140256	0.0794108	0.191087	0.378615	0.237411	0.727552	0.714251	0.742813	0.114175	0.506458	0.494736	0.830435	0.838968	0.173162
ATP13A5_AS1	1.68712e-05	0.0139408	0.000161292	5.62717e-07	0.000509906	1.92498e-07	0.00118888	0.224566	0.0273341	3.64351e-05	0.00170374	1.01848e-07	0.184041	0.0268556	0.0243443	2.8947e-05	1.24005e-09	0.00357606	0.00020617	5.0862e-08	2.56278e-05
ATP1A1_AS1	1.41928e-26	4.68244e-17	1.96677e-17	5.52124e-16	2.9886e-12	1.42824e-27	1.25227e-18	2.26104e-07	4.50179e-18	2.00592e-21	2.77784e-20	3.61053e-18	0.0344742	0.0190725	0.0158202	1.63167e-19	1.59261e-20	1.69685e-15	1.09123e-22	1.95015e-15	4.90523e-19
ATP1B3_AS1	3.02019e-18	1.31065e-12	9.91466e-18	2.13677e-09	2.24539e-13	2.65232e-16	3.56065e-17	3.47445e-13	1.60299e-19	7.50841e-14	2.14484e-16	8.06278e-25	0.000211697	0.000262575	4.69264e-06	1.85687e-12	4.02046e-11	1.74531e-14	0.00012946	9.13597e-16	2.21978e-06
ATP2A1_AS1	1.59585e-09	0.0426013	0.00369527	0.000129403	0.0885622	1.13474e-05	1.01049e-06	0.103477	0.00722794	2.27388e-08	1.73847e-05	0.0325025	0.00563863	0.200885	0.147665	7.7143e-08	0.000198668	0.000140816	3.76304e-15	4.78762e-07	2.72228e-10
ATP2B2_IT1	0.107798	0.122295	0.214277	0.843727	0.475949	0.165228	0.249037	0.00076554	0.0675265	0.224355	0.00390861	0.00273344	0.444777	0.534776	0.0587493	0.764375	0.223522	0.0917602	0.273043	0.0665432	0.0485758
ATP2B2_IT2	0.159542	0.251718	0.107522	0.875081	0.239255	0.253572	0.0969305	0.369527	0.0515473	0.326638	0.176881	0.00642132	0.845856	0.329464	0.0986376	0.303668	0.959471	0.730633	0.578179	0.444364	0.580739
ATP6V0E2_AS1	3.05777e-12	2.30699e-06	3.38006e-15	1.39492e-08	0.000349656	1.30275e-16	8.41989e-13	1.01518e-07	1.99495e-10	1.00488e-19	1.66948e-12	3.46031e-12	5.21963e-05	0.020627	4.49439e-06	2.02166e-18	2.37291e-11	5.60485e-09	2.26778e-09	1.82082e-14	4.03468e-13
ATP6V1B1_AS1	6.01112e-11	0.00327156	3.44522e-07	0.209177	2.80638e-05	1.96894e-09	2.70264e-08	9.16197e-10	6.62488e-06	2.44255e-05	1.10379e-07	5.18889e-07	0.000979151	9.09017e-09	0.000940618	1.06557e-07	0.000311609	4.43808e-06	0.00842051	7.28803e-07	0.000191788
ATXN8OS	0.170466	0.38755	0.23856	0.335442	0.643109	0.672961	0.839138	0.330889	0.751218	0.186706	0.310612	0.216043	0.0263289	0.420457	0.413122	0.550074	0.0906772	0.703835	0.0256314	0.274685	0.0549465
B3GALT5_AS1	4.47137e-06	1.70377e-05	1.71699e-09	2.13238e-05	0.000137385	4.9816e-07	9.10133e-08	0.0221209	4.52937e-06	4.57687e-08	2.07904e-06	1.82563e-05	0.0637805	0.675705	0.00010268	1.026e-09	7.24322e-07	0.000176475	8.19786e-07	2.11247e-06	1.92167e-05
B4GALT1_AS1	0.00335272	0.000176824	0.00864534	4.9758e-06	0.00247623	0.000233976	4.3067e-05	0.0176414	5.9749e-05	2.21833e-07	1.85652e-06	0.000167249	0.00183609	0.128226	0.0298826	0.000790116	0.00126029	0.000188158	2.48795e-08	0.000471731	6.06731e-05
B4GALT4_AS1	0.000133716	4.12637e-06	3.14508e-06	0.217818	2.34623e-06	2.15256e-07	1.53515e-05	2.86961e-10	1.38543e-05	9.72912e-05	2.02546e-07	5.05543e-06	0.00395281	0.000324991	0.0125585	1.02469e-05	0.00027231	2.17044e-05	0.162421	9.47998e-07	0.0251605
BAALC_AS1	6.631e-13	3.0986e-15	3.93492e-08	3.48168e-07	1.74655e-33	6.4953e-10	3.49885e-11	0.000134333	2.85573e-18	4.11984e-15	3.59262e-12	2.14317e-08	0.0803896	0.00450304	0.0334711	2.7817e-10	4.93142e-16	2.09439e-26	1.96314e-11	5.84608e-09	6.23746e-06
BAALC_AS2	0.000560406	0.00123697	0.0922676	0.0021579	0.00104259	0.0164652	0.283157	0.640842	0.0053434	0.000447463	0.0128435	0.0682089	0.0221936	0.651535	0.442443	0.0145633	0.00125397	0.00183271	5.19003e-06	0.00694261	0.00865919
BACE1_AS	1.06421e-09	9.97686e-09	4.27428e-13	0.0174597	9.50275e-07	4.16666e-15	1.61799e-20	1.41403e-28	1.08957e-08	2.00682e-12	3.54623e-24	3.61642e-15	0.00376517	7.26762e-14	0.144529	2.88001e-11	5.31967e-11	1.32253e-05	6.34749e-05	3.19513e-20	3.61639e-15
BACE2_IT1	NA	NA	NA	NA	NA	NA	NA	NA	NA	NA	NA	NA	NA	NA	NA	NA	NA	NA	NA	NA	NA
BACH1_AS1	3.16555e-08	1.00705e-07	6.37718e-09	6.40143e-06	0.000783083	1.02328e-09	1.19452e-11	5.99477e-13	1.7322e-06	5.06445e-09	5.50878e-11	2.81806e-11	9.74477e-05	8.98648e-06	0.000954901	1.07701e-08	8.67494e-08	0.000127758	0.0217763	1.01686e-11	0.000511092
BACH1_IT1	9.81221e-11	2.63407e-13	3.53143e-13	8.29818e-10	8.15193e-09	9.45585e-16	8.92014e-11	4.98317e-16	1.82556e-08	3.39776e-10	1.0589e-15	8.70843e-15	0.000261095	5.84775e-10	5.49243e-05	1.40258e-09	9.22101e-13	8.08872e-10	0.00333914	1.54526e-19	9.43464e-07
BACH1_IT2	5.29768e-07	4.43278e-08	4.24608e-06	8.71366e-06	0.00254074	1.7745e-09	1.92535e-10	4.0989e-11	0.0084576	2.46481e-07	8.27188e-11	1.71055e-10	0.000686605	1.07187e-08	0.0179206	4.27562e-08	1.04933e-07	0.00102275	0.0526399	1.50345e-13	0.000167278
BACH1_IT3	0.000154118	3.42259e-05	0.00146129	0.0104422	0.000738109	1.88882e-06	0.000124561	4.41773e-09	0.00229519	0.00216405	7.22301e-07	6.0182e-08	0.00263328	1.13601e-05	0.00101852	0.00285729	0.00235069	0.000296962	0.733333	1.70563e-08	0.0373566
BANCR	0.836116	0.427545	0.91983	0.202445	0.714777	0.664527	0.916855	0.962619	0.335772	0.923994	0.448954	0.321007	0.484441	0.0538387	0.300953	0.689926	0.217855	0.922462	0.032331	0.10629	0.0772257
BBOX1_AS1	0.0293107	0.000278801	0.0104665	0.000135914	0.0454842	0.0140805	0.106849	0.331	0.227015	0.00310922	0.00301898	0.235671	4.12907e-06	1.31554e-05	0.00317144	0.000197701	9.11756e-06	0.00226042	1.8225e-05	0.000301442	5.10234e-05
BCAR4	0.0367325	0.0529262	0.00732781	0.00186335	0.19156	0.00118296	0.00971556	0.0122719	0.060604	0.038605	0.00860698	0.00390801	0.0950282	0.584728	0.146437	0.0104709	0.00708584	0.0347279	0.0494639	0.00059525	0.00637808
BCDIN3D_AS1	1.0282e-31	1.33276e-18	1.34369e-26	3.46443e-13	2.22219e-16	1.30559e-19	3.31868e-24	7.12324e-20	1.27763e-21	1.08255e-26	1.34637e-28	6.93398e-17	4.96434e-09	7.47064e-10	1.53095e-06	6.92813e-24	1.77643e-21	1.93939e-21	2.19629e-22	2.78691e-23	1.42971e-23
BCRP3	2.3747e-11	0.000450952	2.85919e-07	0.0180448	0.000710453	3.99856e-09	8.61146e-13	1.96713e-08	9.76165e-05	1.35e-09	8.35045e-10	9.63695e-09	0.000316804	0.0156959	0.00135442	6.34107e-07	0.000105544	5.9772e-05	0.000462398	4.10198e-11	9.71782e-07
BDNF_AS	3.24341e-14	6.20069e-13	1.58431e-09	1.10124e-06	1.99937e-15	8.62736e-12	6.06358e-13	6.64554e-12	3.45763e-12	3.25786e-12	1.898e-19	9.20599e-15	0.995884	0.000525404	0.720379	3.59218e-13	4.10598e-20	2.60475e-12	3.46448e-11	1.37149e-14	3.0218e-12
BEAN1_AS1	2.05998e-05	2.25704e-07	2.9236e-07	0.00836472	0.000269161	9.33116e-06	1.34277e-07	1.03531e-07	1.55957e-09	9.97975e-06	6.26318e-11	4.99269e-10	0.0915267	0.0137565	0.0470767	0.00017284	0.00384017	0.000141093	0.0824141	1.02426e-06	0.00353647
BFSP2_AS1	0.00704082	0.0112913	0.0840108	0.0360677	0.0292352	0.0125882	0.00312386	0.00326412	0.109237	2.62123e-05	0.0028396	0.010546	0.500746	0.244309	0.466808	0.0109446	0.0140707	0.0135604	0.037459	0.000804521	0.548121
BGLT3	0.755894	0.9389	0.686738	0.62159	0.5163	0.969687	0.598264	0.276259	0.72048	0.197148	0.282352	0.498313	0.587673	0.171155	0.970894	0.149664	0.930984	0.613723	0.289576	0.311644	0.136839
BHLHE40_AS1	2.90302e-11	6.26508e-11	1.76049e-06	3.00681e-06	4.42668e-14	2.0367e-07	1.59015e-10	2.14837e-07	1.23926e-12	2.27018e-17	5.50784e-14	5.52159e-09	0.046113	0.159346	0.541879	5.502e-08	9.22937e-14	1.04618e-16	7.1124e-10	1.79585e-09	3.75998e-06
BIRC6_AS1	0.000567671	0.00671524	0.000204189	0.126355	0.0207861	6.84238e-07	0.00585605	0.000427918	0.00268471	0.0195787	0.00908376	0.000534741	0.000243007	0.000109063	0.0121224	0.0136457	0.15991	0.0155787	0.080293	0.00111999	0.040492
BLACE	0.000237636	1.12061e-11	3.20844e-13	5.23169e-06	1.31101e-06	7.59665e-09	3.63345e-10	8.54895e-07	8.06402e-08	5.16082e-10	3.94975e-13	5.27214e-08	0.0185866	0.00188278	0.00391484	8.53214e-09	1.45303e-09	1.1801e-07	0.000344076	1.97865e-10	9.76315e-06
BMP7_AS1	1.48976e-05	0.00021781	8.68162e-06	0.251135	0.0052658	0.00030499	2.51552e-05	8.57273e-07	2.15352e-05	0.000447676	0.00137619	0.00408008	5.63027e-11	9.89421e-05	3.04573e-07	0.000252027	0.0222244	0.0144946	0.0878414	5.18466e-05	0.00130324
BMS1P14	0.166458	0.615465	0.0363618	0.793701	0.92012	0.67954	0.517365	0.317132	0.630289	0.770714	0.674474	0.294801	0.709142	0.0698414	0.71644	0.75296	0.214757	0.420252	0.391712	0.0277346	0.117217
BMS1P4	2.02189e-19	7.21813e-16	1.27897e-16	2.92934e-09	9.20586e-11	6.10034e-25	2.34229e-13	3.38051e-19	9.99192e-10	1.5526e-15	3.21635e-21	2.32489e-22	1.58315e-05	3.4345e-08	6.88036e-06	2.33996e-12	7.41396e-18	5.16385e-12	1.20725e-06	7.29614e-25	9.30164e-10
BOK_AS1	0.0205367	0.00520079	0.0448999	0.0878137	0.0107761	0.0700281	0.0605345	0.0685613	0.177149	0.011729	0.0128166	0.0178834	0.694996	0.597022	0.512204	0.0671749	0.000177468	0.185867	0.580093	0.0365532	0.59658
BOLA3_AS1	7.50658e-14	1.08705e-15	1.11258e-25	9.38491e-11	7.76438e-12	9.64758e-16	7.43281e-19	2.87529e-09	1.55035e-17	2.15596e-17	2.97833e-16	2.42052e-10	9.56543e-09	2.46355e-08	0.000178311	1.37396e-19	6.77632e-14	6.11656e-12	5.95771e-18	9.87887e-18	2.87489e-21
BPESC1	0.147826	0.41777	0.559429	0.0411462	0.669653	0.0893988	0.488855	0.501539	0.195321	0.250663	0.295201	0.871353	0.207597	0.938883	0.785422	0.0615565	0.0950637	0.609663	0.00786278	0.109768	0.0982105
BRWD1_AS1	2.4948e-14	1.40607e-13	2.9522e-13	0.00431921	2.5387e-07	1.95358e-15	1.52069e-12	1.59157e-09	1.29514e-09	6.39866e-12	4.27336e-17	1.22988e-10	2.11338e-06	1.10002e-08	4.10049e-06	5.00902e-10	8.629e-13	1.93484e-07	9.24723e-06	1.86048e-18	4.47593e-11
BRWD1_AS2	4.1549e-09	3.48389e-07	5.13174e-10	0.000420492	9.63061e-06	2.46019e-05	3.94854e-13	0.0271807	1.17517e-05	1.14997e-13	4.35075e-10	0.00615855	0.000161623	0.00145158	0.00331243	1.42606e-11	6.55576e-07	1.32954e-09	4.0765e-10	3.85466e-09	5.23504e-08
BRWD1_IT1	9.8519e-07	0.00927831	0.000981751	0.0169059	0.012852	9.66473e-07	0.000149615	5.62074e-09	0.00175188	0.00132778	1.00566e-05	5.64035e-09	0.0644461	0.000868042	0.0634888	7.97765e-06	0.00732527	0.0317239	0.03785	5.82958e-06	0.00354749
BSN_AS1	0.00110786	0.00622715	0.00976799	0.299484	0.0676316	1.48055e-06	5.02468e-05	0.00264366	0.0421952	0.00104348	0.00226352	0.000761185	0.00216066	3.03434e-05	0.000340612	0.126833	0.000495783	0.0835688	0.251669	1.40617e-07	0.00409381
BTBD9_AS1	3.28653e-06	1.06875e-06	0.00021824	0.00664637	0.038429	2.49597e-05	0.000248922	3.14768e-12	0.0301206	0.0159719	4.94549e-09	7.02996e-07	0.00221707	4.4583e-06	0.0946278	0.00772338	0.00319554	0.0514503	0.00486762	2.11598e-09	1.61041e-05
BVES_AS1	5.81464e-05	0.00061014	3.77178e-06	3.99862e-12	0.192533	0.00716904	0.0123161	0.00142403	0.0123696	0.000605218	0.000632914	0.0190374	8.34754e-12	1.99349e-12	7.29142e-07	0.000304108	3.42368e-05	0.000232354	5.99392e-05	5.15028e-06	1.55689e-08
BX255923.2	0.047252	0.0472927	0.00846627	0.023265	0.918587	0.398684	0.0593423	0.965961	0.234222	0.0334481	0.1715	0.302203	1.86153e-05	0.0929733	0.145948	0.363873	0.157743	0.688605	0.0157578	0.0858675	0.00475658
C10orf55	0.000864136	4.11263e-06	0.0187166	1.21288e-07	1.60581e-07	2.7625e-06	5.54387e-05	0.00281124	7.40448e-11	6.29569e-07	0.000468994	4.14401e-12	0.745121	0.334073	0.145142	6.36655e-05	3.80708e-06	1.30334e-07	0.0409478	0.000124487	0.149105
C10orf71_AS1	0.0867929	0.659448	0.0315416	0.236165	0.523386	0.947444	0.707695	0.789044	0.30405	0.869294	0.446707	0.633529	1.35942e-05	0.262137	0.0266902	0.331447	0.650145	0.365808	0.116419	0.589275	0.41265
C11orf40	0.356555	0.0481709	0.175482	0.23368	0.313024	0.0027479	0.123581	0.000450817	0.174852	0.248434	0.0213396	0.107535	0.0519398	0.150522	0.214246	0.0200639	0.0189962	0.0861749	0.218471	0.00212791	0.0753796
C11orf72	2.32263e-17	1.56764e-10	2.90264e-09	2.30692e-06	7.36866e-17	2.69769e-14	1.77328e-16	1.39548e-07	2.02336e-09	1.35799e-17	1.26942e-16	7.27747e-08	0.0192421	0.000891241	0.0461148	2.25524e-16	1.26028e-17	5.99352e-14	1.05233e-14	2.93944e-18	1.1614e-11
C12orf77	0.0906431	0.0122565	0.0452941	0.0551147	0.000738577	0.0866135	0.000378013	0.293062	0.0182617	0.00443033	0.0189501	0.0728352	0.245684	0.12556	0.312408	0.00832294	0.0329907	0.00907221	0.0940242	0.00584192	0.187192
C14orf177	0.00748525	0.651554	0.0872523	0.491526	0.968261	0.244338	0.510921	0.492289	0.92461	0.143584	0.855103	0.26208	0.171083	0.406777	0.218269	0.240173	0.789242	0.234759	0.134404	0.334785	0.316177
C14orf178	0.000197086	0.133109	0.00172568	0.0950561	0.0442872	0.00038837	0.00168712	0.00787551	0.0839158	0.0270341	0.00100738	0.00472845	0.317694	0.00240981	0.632396	0.026316	0.0430219	0.0192157	0.00426446	0.00636661	0.000141558
C15orf32	0.206172	0.00413752	0.018322	0.0316012	0.199912	0.0103448	0.0235836	0.00204624	0.005257	0.00088556	0.00548794	0.130622	5.65368e-06	0.000905995	0.0215564	0.000896751	0.0122186	0.0879115	0.0199138	5.96626e-06	0.000573165
C15orf54	1.76203e-05	2.30254e-06	2.14634e-08	8.21752e-07	6.14895e-08	1.02253e-06	4.35156e-09	3.44832e-08	2.62031e-07	1.12473e-08	1.9777e-08	2.07609e-06	0.0281983	0.0711071	0.000318421	5.0945e-09	8.16833e-08	7.53295e-09	0.000490791	2.0454e-09	8.74082e-05
C15orf56	1.43346e-07	2.69213e-08	4.2286e-09	7.8993e-05	4.00138e-10	1.22884e-07	9.37072e-13	0.00253338	3.06384e-09	1.36845e-11	3.89142e-14	4.92132e-11	0.925422	0.0277847	0.0508236	3.47039e-08	9.87399e-09	3.80044e-09	4.05666e-06	8.3109e-10	9.62522e-08
C16orf97	0.758799	0.0897915	0.464299	0.874688	0.474323	0.714085	0.72766	0.422832	0.842157	0.783684	0.286343	0.454875	0.0209347	0.520094	0.456792	0.371211	0.1593	0.284265	0.729595	0.667976	0.929247
C17orf102	0.0596467	0.135508	0.000708681	0.00786078	0.207414	0.0678682	0.00480461	0.00155879	2.73835e-06	0.0547553	0.0126653	0.0669031	2.73062e-07	1.0145e-05	1.8164e-05	0.00699001	0.227057	0.00640323	0.0353034	0.00688162	0.000842024
C17orf77	0.000727434	0.0100911	0.00237332	0.0385977	0.0487895	0.0530333	0.0079266	0.00645315	0.00674406	0.000456984	0.00512844	0.00965438	0.0159209	0.204774	0.0113715	0.00040605	0.000396249	0.0824004	0.0014696	0.000576315	0.000523158
C18orf12	0.212922	0.339027	0.438503	0.190579	0.342484	0.0394791	0.0796615	0.218763	0.586313	0.878152	0.223496	0.018686	0.993542	0.870435	0.110477	0.50989	0.741451	0.406661	0.191167	0.290563	0.579732
C18orf15	0.00146774	0.0629476	0.000493809	0.530553	0.171629	1.96161e-05	0.000101818	9.23429e-05	0.176181	0.000485093	0.000144794	8.68738e-10	0.464517	0.035281	0.923391	0.0412358	0.037928	0.261064	0.355379	2.53169e-05	0.36577
C1orf147	2.44606e-19	4.1525e-14	1.2335e-11	1.3841e-06	4.40398e-15	1.57333e-22	4.44329e-18	9.33972e-13	6.92772e-14	1.79105e-15	6.81825e-20	3.12421e-28	0.394167	0.00132359	0.00647615	6.61884e-12	2.02034e-11	4.85478e-12	0.000188067	8.43001e-21	1.00054e-05
C1orf195	3.51721e-12	2.52977e-08	6.36257e-08	1.21274e-05	1.02929e-07	8.31377e-17	3.22558e-08	8.13224e-09	1.08162e-06	2.9562e-07	8.5791e-12	7.35444e-18	0.0105262	6.83917e-05	6.67252e-05	1.59257e-07	1.54989e-07	8.13461e-08	0.0378041	1.2164e-13	0.0036553
C1orf220	1.0959e-24	1.21257e-11	4.64191e-21	7.87946e-05	6.62e-18	3.65893e-24	9.83961e-16	1.36603e-15	1.49511e-16	7.49859e-13	1.99135e-22	7.57654e-24	0.00015188	1.00695e-06	0.00144916	1.8767e-15	4.36251e-11	5.47235e-15	7.19423e-10	1.00977e-16	1.29176e-16
C1orf229	1.26309e-06	1.83188e-06	1.00107e-07	0.042048	0.00200837	0.00587116	5.31781e-09	3.28344e-07	5.62944e-13	4.93323e-08	5.41562e-10	4.16599e-05	0.699114	0.239344	0.639605	1.32189e-06	0.00184639	0.000384909	3.08141e-05	0.000500206	1.20008e-06
C1QTNF1_AS1	0.0120968	2.56214e-05	1.50771e-06	0.000453823	0.000249796	1.45451e-06	1.98238e-06	1.44503e-07	4.18627e-10	6.97706e-06	1.83936e-06	2.44576e-06	0.0420207	0.0128542	0.0207047	8.55274e-05	0.00030484	1.27715e-06	0.0421862	0.000211041	0.00882044
C1QTNF9_AS1	0.0346119	0.000330119	0.0432779	0.167384	0.0034724	9.86171e-05	0.0169688	0.000530973	0.0010498	0.000648642	0.000157438	0.000160207	0.311631	0.0845969	0.0690924	0.00131896	0.00595738	0.0119323	0.505864	0.000424184	0.097658
C1RL_AS1	7.29725e-20	1.48777e-22	7.12468e-24	4.98883e-11	4.91625e-12	1.37384e-21	1.70047e-24	1.01399e-22	1.41755e-21	6.48337e-19	4.79132e-28	2.92089e-21	3.87229e-07	1.2e-11	1.57975e-06	7.07438e-12	5.5023e-14	1.45321e-12	2.47013e-07	1.16062e-29	7.29629e-17
C20orf181	1.46242e-05	0.00523997	0.00270232	0.226067	0.00194347	0.000278141	0.0673258	0.0221602	0.00814428	0.0202386	0.00315133	0.000975331	0.163423	0.000195463	0.230018	0.00228937	0.0617148	0.00127534	0.996163	0.00087367	0.482394
C20orf197	1.21456e-06	9.71926e-06	0.00433545	3.8464e-05	3.26125e-05	1.6922e-07	0.00172922	0.00307795	1.14122e-06	0.00060972	2.0532e-07	1.34297e-14	0.31227	0.148501	0.152077	0.000151765	0.000151966	2.28039e-06	0.00345263	2.65157e-07	0.0162245
C21orf62_AS1	2.87658e-09	4.35813e-17	2.83579e-13	5.2844e-11	7.42095e-10	2.73581e-06	1.22615e-11	1.81827e-11	6.25564e-21	2.61618e-14	4.67219e-16	5.53248e-12	0.000399304	0.00342081	0.34137	2.56249e-13	1.9407e-12	5.74982e-13	6.36781e-09	1.60914e-10	1.06498e-12
C21orf91_OT1	3.55294e-08	7.30439e-07	0.000301367	0.139951	0.00184299	1.05323e-06	8.16681e-05	4.29982e-05	0.00696488	0.000180603	1.78774e-09	4.68078e-07	0.763841	0.0125611	0.281627	0.00610006	0.000615603	0.000650425	0.16808	3.68364e-07	0.0139391
C22orf24	9.25348e-12	8.45908e-12	7.02277e-16	1.04235e-09	5.59675e-12	2.28878e-15	5.31005e-21	2.1393e-09	3.35813e-15	7.39774e-16	1.15063e-14	2.46598e-09	8.71011e-10	2.18949e-09	8.94308e-11	3.11679e-13	9.06773e-16	3.57534e-15	6.09599e-07	8.19296e-18	2.06378e-08
C22orf34	8.35662e-06	8.66873e-12	2.28442e-08	4.7789e-14	1.45868e-09	4.88645e-09	5.50957e-10	0.00397351	1.29977e-11	6.15589e-09	7.35865e-09	1.09693e-11	0.0789109	0.0495811	0.000160553	1.07783e-09	6.27585e-09	3.07517e-11	6.40218e-06	8.57074e-09	3.96368e-05
C2_AS1	3.61463e-09	8.05396e-08	2.34856e-07	1.73315e-06	4.19026e-09	1.49355e-14	3.20578e-10	1.19232e-05	2.51403e-08	2.99472e-11	1.82105e-10	4.53663e-15	0.748887	0.0541324	0.0152073	8.78998e-07	1.38138e-06	4.43327e-09	0.00469654	1.01701e-12	0.0012285
C2orf27A	1.18342e-11	1.72555e-16	1.70623e-12	1.33734e-17	4.9994e-12	1.60374e-20	2.90672e-17	9.36284e-10	1.06649e-16	1.31721e-18	3.37428e-20	6.87131e-24	0.00101107	0.00105043	0.000126068	1.54223e-19	1.20627e-17	7.75173e-14	7.19052e-13	1.78752e-20	1.32501e-17
C2orf27B	0.289433	0.289165	0.0867871	0.0483	0.52845	0.167264	0.0476529	0.905171	0.196087	0.012919	0.285925	0.759125	0.514164	0.0289245	0.662634	0.0128666	0.835716	0.580526	0.0810888	0.563723	0.133539
C2orf91	1.70067e-06	4.74503e-06	1.84437e-08	6.58456e-08	3.32013e-08	2.10827e-11	2.44525e-07	0.00184152	2.56647e-07	1.44403e-07	3.13151e-08	1.76507e-06	0.000688028	0.000102039	3.21562e-10	4.52543e-09	5.06383e-08	6.49401e-08	6.43487e-09	6.4062e-11	8.79106e-08
C3orf35	1.30853e-11	7.28435e-09	5.656e-09	0.0251228	0.000409969	2.48162e-09	4.62005e-12	5.17379e-21	6.84918e-07	2.82735e-07	1.09517e-17	1.43725e-17	0.207496	1.55139e-07	0.31165	2.01237e-06	5.82278e-08	0.000373044	0.0051058	1.77388e-13	1.97995e-07
C4A_AS1	0.597163	0.112668	0.919043	0.414926	0.473289	0.596635	0.354785	0.551341	0.460742	0.292863	0.535162	0.572649	0.174637	0.482433	0.501476	0.882781	0.488695	0.688032	0.660245	0.524987	0.940386
C4B_AS1	0.144723	0.0210953	0.201933	0.0934565	0.0403817	0.0212205	0.0739146	0.6498	0.359319	0.0338074	0.0435012	0.0865142	0.582678	0.913101	0.366274	0.0958903	0.00872923	0.0848286	0.196107	0.0229912	0.162667
C5orf17	0.0443776	0.0088372	0.0172934	0.0117354	0.00448812	0.122779	0.0719891	0.45041	0.0584832	0.0536043	0.0343657	0.0155106	0.231349	0.464409	0.754428	0.112409	0.017184	0.0142699	0.0445978	0.0285261	0.133531
C5orf60	2.95445e-11	0.000114134	2.03881e-08	4.11257e-05	7.44536e-07	8.47116e-15	1.12959e-14	0.000293625	1.11135e-07	2.24038e-18	1.37365e-07	4.08784e-09	1.69809e-07	0.0298962	3.44996e-06	4.42122e-11	4.38524e-11	1.3591e-06	8.62444e-08	9.87628e-15	5.93504e-07
C5orf64	0.000869624	0.000175794	0.000955546	3.15825e-05	0.00258925	0.000694943	0.000376862	0.00216879	3.39289e-05	0.00253904	2.02759e-05	5.2854e-09	0.327316	0.0490274	0.0289992	0.00894259	0.00115731	6.78018e-06	0.0829157	0.000155498	0.0147781
C5orf66	3.68051e-23	8.01835e-16	4.63534e-22	5.18964e-08	2.18613e-22	1.28923e-36	5.36478e-25	5.10137e-19	1.42953e-18	2.30762e-20	1.15272e-28	3.00071e-47	0.0719764	5.57949e-05	0.000997095	2.73645e-21	4.0156e-21	1.08578e-16	1.49706e-07	6.17841e-24	1.02701e-12
C5orf66_AS1	0.0123099	0.76976	0.0236139	0.00864693	0.0421772	0.00225537	0.117189	0.982	0.683252	0.192271	0.171787	0.0605091	0.608612	0.423483	0.974487	0.000435322	0.248887	0.0222409	0.00957384	0.152087	0.193083
C5orf66_AS2	0.00290185	0.0413416	0.00820064	0.526048	0.039041	3.68328e-07	0.00155683	0.0109996	0.0234246	0.0158486	0.000561198	1.34255e-06	0.725945	0.439044	0.44758	0.00529404	0.102074	0.151514	0.992592	0.00762438	0.62263
C6orf47_AS1	NA	NA	NA	NA	NA	NA	NA	NA	NA	NA	NA	NA	NA	NA	NA	NA	NA	NA	NA	NA	NA
C6orf99	1.79661e-07	2.66209e-08	2.93288e-09	5.92377e-24	0.000504477	1.21314e-05	4.95445e-06	0.0706729	0.000843462	1.10993e-11	1.85007e-08	0.0347514	1.79505e-06	0.00144525	2.77967e-10	1.36325e-11	4.0685e-11	3.26792e-07	7.27373e-16	1.7601e-12	4.23344e-12
C7orf65	1.43319e-07	4.63266e-05	0.000177519	0.000480603	8.19414e-08	1.56497e-05	6.55224e-05	0.00767634	7.73393e-06	5.43919e-06	1.15037e-07	0.000601861	0.970978	0.0103777	0.364982	6.1156e-05	6.55741e-06	1.94623e-05	1.78885e-06	1.95412e-07	1.84192e-05
C7orf66	0.534095	0.270056	0.189535	0.696976	0.222583	0.255745	0.0357031	0.413078	0.434489	0.0767819	0.409839	0.947948	0.980426	0.254999	0.443966	0.172632	0.550307	0.403275	0.411481	0.866868	0.676733
C7orf69	0.721717	0.225195	0.526374	0.123545	0.762015	0.268455	0.343513	0.340082	0.480672	0.433581	0.0757523	0.994214	0.793464	0.685788	0.281375	0.350124	0.291375	0.128006	0.495481	0.0966372	0.767522
C8orf17	0.000795419	0.00563425	0.000650575	0.207988	0.00103538	6.33546e-06	3.01611e-05	1.08762e-06	0.0160015	0.0123643	2.57907e-05	5.48734e-09	0.0956591	0.00234597	0.265132	0.0100686	0.0514507	0.0149665	0.194221	0.0004757	0.958494
C8orf31	0.000197938	0.0399752	0.000204319	0.000972946	2.48779e-06	0.000454061	7.71123e-05	0.000284031	1.75467e-05	0.000740449	3.31463e-05	0.00266643	0.000350167	0.000229387	0.00502733	6.26391e-05	5.46993e-05	2.07008e-06	2.99541e-05	3.05354e-05	0.000189082
C8orf37_AS1	4.88412e-11	0.0843021	0.90174	0.0101232	1.0196e-07	0.00224923	0.103844	0.141489	0.22	0.0262468	0.000496344	0.00286216	0.435458	0.647915	0.838768	0.0515579	2.77311e-05	1.27119e-05	1.54885e-09	0.000154725	0.00925216
C8orf49	0.00331911	0.000186303	1.17449e-10	0.253604	0.000921915	0.000117721	9.25746e-06	1.37281e-06	7.83428e-05	0.000337066	1.45342e-05	0.064693	0.00226134	0.00135115	0.000128143	9.51247e-05	0.00566723	0.00177602	0.00186974	9.56073e-05	0.00116847
C8orf86	0.000194197	0.000595997	0.000520899	0.000430871	0.128164	0.00962928	0.00511018	0.000145642	0.000840863	0.027111	0.00121741	0.0339844	9.43885e-08	0.000293621	8.64204e-07	0.000217074	0.000267239	0.00781804	6.29848e-05	8.1869e-05	4.36138e-06
C8orf87	0.798116	0.871399	0.450504	0.532543	0.664248	0.993705	0.0699047	0.125055	0.536773	0.778013	0.492103	0.858005	0.0920049	0.0310015	0.474284	0.0591059	0.521291	0.475777	0.956716	0.495304	0.697566
C9orf106	2.37918e-13	5.16352e-09	4.1379e-08	3.39887e-05	3.46047e-11	5.04716e-11	9.65473e-10	2.84718e-08	2.65872e-13	4.71667e-09	5.21754e-13	3.25227e-11	0.121417	0.0845776	0.0146647	2.01734e-07	9.45758e-09	7.73652e-14	7.76267e-05	4.64224e-11	0.0014352
C9orf139	7.8859e-12	4.69209e-09	2.06175e-06	1.54427e-05	3.62628e-06	2.22253e-12	1.33356e-11	1.16604e-08	1.30779e-10	2.64715e-11	2.32976e-13	2.49355e-18	0.67001	0.0790127	0.624361	8.57589e-10	7.3575e-07	7.29391e-07	0.00433046	9.50207e-12	0.00170099
C9orf147	7.3815e-12	1.19258e-10	4.79742e-12	7.92651e-07	3.1058e-05	5.37021e-10	2.82158e-14	7.47529e-08	7.32598e-12	4.66637e-15	1.72268e-16	6.14005e-09	0.00184554	5.8007e-05	0.000426533	2.77017e-12	4.88097e-10	1.64148e-06	8.67131e-13	3.73313e-16	1.89662e-16
C9orf163	7.50233e-25	1.50734e-09	2.66156e-17	7.93198e-05	2.75081e-08	3.60862e-17	1.53073e-17	9.90208e-08	2.00806e-08	4.83666e-16	7.22738e-19	4.16583e-13	0.00230356	0.000323332	0.00407701	3.36054e-14	1.48664e-10	1.57304e-09	1.16737e-12	1.00528e-17	4.94189e-14
C9orf62	0.0384854	0.0928863	0.136718	0.0142643	0.503774	0.00128532	0.00827038	0.0634189	0.0879542	0.00228399	0.00498505	3.54722e-05	0.898476	0.0264241	0.0339965	0.0119291	0.0563935	0.257392	0.550201	0.00100177	0.330772
C9orf92	0.0375159	0.680147	0.833759	0.865059	0.0128049	0.261879	0.328068	0.0777017	0.326462	0.0718288	0.216302	0.553256	0.598109	0.590807	0.0319796	0.541995	0.0205429	0.76919	0.0822484	0.223139	0.0358384
CACNA1C_AS1	1.92812e-08	1.27752e-07	7.61772e-14	7.43408e-10	0.000106167	6.0258e-11	1.29536e-11	1.47803e-10	4.52533e-12	4.54231e-09	8.01483e-08	2.08277e-07	2.95503e-15	2.4862e-09	1.31344e-08	5.0619e-17	7.14031e-08	2.30514e-07	1.04322e-07	2.66052e-10	1.26165e-10
CACNA1C_AS2	0.00832905	0.00622568	3.16992e-05	8.96406e-05	0.563338	0.00234229	0.00307886	1.44265e-05	0.000932552	0.0240995	0.00384468	0.0315502	1.74185e-11	1.16027e-07	0.000300299	7.87074e-06	0.00251198	0.1298	2.71785e-05	0.00136764	5.61071e-08
CACNA1C_AS3	0.703459	0.670258	0.917201	0.762112	0.66168	0.505134	0.527457	0.0522864	0.214479	0.740722	0.870782	0.983961	0.000374603	0.0438617	0.0205401	0.915269	0.541845	0.698101	0.597471	0.423775	0.729557
CACNA1C_AS4	0.00210238	0.0687322	0.00296092	0.0662412	0.0113259	0.00429361	0.0053208	1.0231e-06	9.69609e-05	0.0616287	0.00622629	9.47756e-05	0.00225977	0.0539537	0.112251	0.0361341	0.282754	0.023572	0.286313	0.00431751	0.0133886
CACNA1C_IT1	0.26792	0.00473194	0.0372155	0.856684	0.152624	0.100861	0.0473939	0.0221639	0.0270783	0.042605	0.014549	0.0504329	0.237785	0.251889	0.387345	0.455909	0.643786	0.245397	0.487461	0.0478231	0.0951552
CACNA1C_IT2	0.17038	0.0618094	0.434186	0.785153	0.956014	0.0853841	0.275097	0.589503	0.931331	0.557207	0.133489	0.48123	0.512621	0.602809	0.726829	0.0959777	0.0570122	0.980824	0.168395	0.201019	0.375046
CACNA1C_IT3	0.0564181	0.157375	0.0452225	0.268392	0.322634	0.0421128	0.00717367	0.000239011	0.00091347	0.093331	0.0797941	0.00647754	0.000636467	0.623306	0.0262718	0.0694537	0.816362	0.118951	0.621594	0.0425034	0.564684
CACNA1G_AS1	0.0025385	0.000173848	9.13106e-08	0.000494396	6.18867e-06	0.00714578	2.77395e-05	4.61432e-06	1.868e-10	1.61776e-05	0.000168364	0.000632651	2.64691e-05	0.00334818	0.0974969	6.13255e-06	0.00145692	1.35858e-07	0.00250625	0.00215943	0.000986132
CACNA2D3_AS1	0.00178029	0.028636	0.310683	0.83213	0.0335924	0.01084	0.00504487	0.00215655	0.100984	0.0032502	0.00643975	0.0134205	0.453221	0.419131	0.150818	0.108382	0.066652	0.0125305	0.18894	0.00169936	0.567858
CACTIN_AS1	4.50265e-17	5.91016e-18	4.09542e-20	1.52116e-06	6.90485e-18	1.80457e-22	5.00178e-29	1.40109e-15	3.60357e-21	1.04209e-18	7.2444e-22	9.24719e-22	0.00797141	0.00123448	0.00177975	5.32868e-15	1.23126e-11	2.10811e-15	0.000243152	2.55106e-19	9.14227e-06
CADM2_AS1	0.500238	0.667355	0.859373	0.603839	0.632584	0.53119	0.418972	0.108949	0.228584	0.870588	0.147826	0.331193	0.896688	0.327061	0.142976	0.910988	0.259068	0.484526	0.346543	0.594521	0.806751
CADM2_AS2	0.991956	0.122094	0.320527	0.637697	0.389236	0.477761	0.477523	0.118221	0.46954	0.844013	0.127176	0.0258725	0.389278	0.690921	0.688988	0.666179	0.985532	0.338999	0.0958995	0.331611	0.337496
CADM3_AS1	0.0234038	0.015213	0.0174503	0.00456843	0.00105926	0.00326762	2.08977e-05	1.07951e-07	3.71308e-07	0.00711268	1.90942e-05	1.56511e-05	0.538932	0.000458135	0.259939	0.000119578	0.0226175	0.000377546	0.617782	0.0024416	0.0165249
CAHM	1.11005e-12	6.84032e-09	6.51809e-12	6.83334e-15	0.0076923	4.38436e-08	6.95079e-10	3.94996e-06	2.2838e-05	1.90088e-11	6.34881e-14	1.21801e-09	0.000949105	8.46327e-06	0.00632402	9.21843e-09	1.80907e-07	6.9582e-06	1.31795e-07	7.8614e-13	1.70758e-12
CALML3_AS1	3.72219e-08	2.45529e-10	2.38405e-11	1.46216e-05	1.18928e-12	3.49347e-10	3.21591e-09	4.55948e-09	4.51505e-14	8.69724e-14	1.31541e-11	2.04062e-05	0.0013405	0.0175934	3.80036e-06	6.4493e-11	2.50223e-10	1.75665e-14	1.44701e-06	2.36757e-10	0.000279232
CAMTA1_IT1	0.00108567	0.110397	0.566305	0.015205	0.496959	0.162291	0.195385	0.384373	0.709663	0.00965081	0.00289211	0.375974	0.0492496	0.0557366	0.859043	0.109838	0.00334481	0.130361	3.56534e-07	0.00335813	7.6514e-05
CARD8_AS1	1.03376e-09	2.06725e-17	2.64474e-09	1.24689e-31	6.82711e-18	8.54577e-19	9.23228e-08	0.000849259	1.10424e-13	4.59195e-14	2.01901e-12	3.83292e-15	0.18217	0.784283	3.06853e-05	1.25151e-13	7.40129e-17	5.50829e-25	7.26571e-19	1.92848e-14	3.82569e-12
CASC11	0.000160208	4.46358e-05	0.000926116	0.000594833	1.07636e-06	1.94011e-06	8.02392e-05	0.00888854	0.00560752	3.22668e-05	1.47799e-08	0.000560593	0.0585604	0.248969	0.065142	0.00221191	2.68908e-06	0.00026308	1.48079e-05	4.12606e-06	2.73002e-07
CASC15	0.00245198	2.98279e-11	2.18533e-12	1.79848e-10	2.63992e-06	7.97869e-05	2.95862e-12	4.12351e-13	5.80959e-14	4.00663e-07	5.41717e-08	1.51687e-05	4.54867e-10	3.02135e-05	1.29888e-05	2.41312e-07	3.26674e-06	3.35689e-10	0.00141867	2.10951e-08	4.88897e-06
CASC16	0.0436428	0.784703	0.0041412	0.0362761	0.700159	0.0829749	0.0188331	0.102945	0.00825791	0.160106	0.162237	0.0336017	0.00986302	0.776168	0.0124053	0.0432179	0.238421	0.30763	0.00243329	0.0181843	0.00398498
CASC17	0.0351277	0.344702	0.05095	0.276579	0.380489	0.35476	0.0283608	0.0443424	0.0798065	0.064979	0.186316	0.167317	0.00229345	0.653048	0.316049	0.00617066	0.299353	0.0285375	0.0848013	0.417774	0.256751
CASC18	0.00146264	0.000582897	6.89187e-05	3.64949e-08	0.000418696	0.0028563	0.00501406	1.30675e-05	5.27906e-08	0.0001041	0.00217756	0.00357075	2.58962e-06	0.00142496	4.03388e-06	0.000140486	7.63071e-05	9.3673e-10	5.52027e-05	0.000491464	0.000168816
CASC19	1.85829e-07	1.6603e-09	1.13933e-06	0.00231852	9.76994e-06	3.909e-07	3.742e-05	6.93002e-12	0.00103578	1.47709e-06	5.92169e-11	8.70522e-06	0.0401007	8.63736e-06	0.00399052	0.000126919	1.33255e-07	9.2905e-05	0.00116701	2.32418e-09	5.5154e-05
CASC2	2.37829e-22	1.98357e-25	2.88199e-26	1.23752e-13	2.93341e-27	9.58745e-22	1.43625e-21	9.54616e-13	2.77862e-28	5.82491e-29	1.03014e-33	3.7778e-16	8.93117e-06	1.60959e-07	1.77566e-06	2.76175e-19	9.1249e-29	5.30293e-24	2.117e-27	2.91584e-30	5.73282e-33
CASC20	0.154224	0.00307532	0.0127588	0.00106906	0.296767	0.363775	0.339847	0.105942	0.0299197	0.0166058	0.378373	0.554496	7.50152e-05	0.00686576	0.00858176	0.00164696	0.0202717	0.0515932	0.190965	0.229387	0.0838031
CASC22	0.681168	0.308461	0.261822	0.557889	0.47056	0.835182	0.786659	0.430515	0.798003	0.828321	0.667533	0.48748	0.10188	0.0710479	0.301082	0.899533	0.487938	0.721011	0.369338	0.677734	0.988856
CASC23	0.0744585	0.00550842	0.0240304	0.290319	0.00048356	0.00129121	0.0333344	0.00178662	0.000499597	0.0467868	0.000435598	0.0111745	0.027537	0.125852	0.174553	0.0181641	0.00960317	0.00540236	0.218643	0.00596047	0.00489643
CASC6	0.0254886	0.00461264	0.0641485	0.00696611	0.49774	0.116715	0.170768	0.000146572	0.00920713	0.110308	0.000897286	0.0994469	9.64568e-05	0.000129907	0.0088851	0.0210576	6.43618e-05	0.100127	0.00392768	0.000670457	7.37445e-05
CASC8	0.126762	0.284179	0.92026	0.160079	0.89477	0.869386	0.963173	0.917691	0.915576	0.132923	0.0990826	0.861295	0.0278502	0.497713	0.0479059	0.499018	0.121032	0.576989	0.000103076	0.18626	0.148177
CASC9	0.0266382	2.90543e-05	0.000124309	0.0161536	0.0305988	0.402338	0.0173428	0.000165517	0.10454	0.0048624	0.000452024	0.355756	8.30418e-10	3.62325e-05	0.000478519	0.0209763	0.00486878	0.00272392	0.0247296	0.000477815	0.000314347
CASK_AS1	2.35875e-06	0.000202426	1.6561e-06	0.00337722	0.0001018	2.60704e-07	3.60986e-07	2.38277e-09	0.000170727	6.34889e-06	8.93548e-07	3.13069e-09	0.00434466	0.0213527	0.00104688	7.31342e-05	6.34493e-05	1.75715e-05	0.15279	1.09351e-05	0.012386
CATIP_AS1	1.11919e-05	0.132287	0.0383992	0.0019797	0.0989826	0.0039722	0.00166502	0.773923	0.156893	3.88672e-07	0.0134747	0.512653	0.165116	0.124127	0.261346	0.000567358	0.000187471	0.000252611	2.07925e-07	0.000640273	0.000267891
CATIP_AS2	5.13756e-09	2.07255e-11	9.97825e-07	2.52491e-05	2.42925e-05	6.25369e-12	7.11852e-12	1.13737e-08	1.10983e-05	1.51801e-10	9.41496e-13	1.46736e-06	0.000508195	1.72023e-08	3.81602e-06	2.00623e-08	1.48855e-10	9.34008e-07	0.00060571	1.18631e-13	7.41983e-07
CBR3_AS1	7.14103e-12	4.16099e-11	1.75529e-07	1.15939e-09	3.7988e-10	1.26851e-13	1.27617e-10	5.56945e-05	4.23637e-06	4.17616e-12	6.33447e-15	3.30226e-19	0.66662	0.836409	5.93551e-05	7.29743e-13	2.57447e-12	9.82734e-12	5.27545e-08	4.18025e-17	1.8998e-07
[truncated: 2,278 more rows]

## Sheet: R
symbol	METTL3	METTL14	METTL16	WTAP	KIAA1429	RBM15	RBM15B	ZC3H13	FTO	ALKBH5	YTHDC1	YTHDC2	IGF2BP1	IGF2BP2	IGF2BP3	YTHDF1	YTHDF2	YTHDF3	HNRNPC	HNRNPA2B1	RBMX
[truncated: 4,029 more rows]
