# Supplementary material for: N6-methyladenosine-related lncRNAs is a potential marker for predicting prognosis and immunotherapy in ovarian cancer
Source: Hereditas. 2022 Mar 18;159:17. doi: 10.1186/s41065-022-00222-3 (PMC8933961; doi:10.1186/s41065-022-00222-3)
Supplement: Supplementary file 4 — Additional file 4. [file 41065_2022_222_MOESM4_ESM.xlsx]

## Sheet: Sheet1
	uni_cox_sig_gene	bate	Hazard_Ratio	lower.95	upper.95	z_pvalue	Wald_pvalue	Likelihood_pvalue
1	HOXD_AS2	-0.0836542	0.919749	0.851627	0.993321	0.0331186	0.0331186	0.0359759
2	TLR8_AS1	-0.0696941	0.932679	0.874185	0.995087	0.0349441	0.0349441	0.0359765
3	HAGLR	-0.0225252	0.977727	0.917196	1.04225	0.489691	0.489691	0.492479
4	HAGLROS	-0.0713206	0.931163	0.861855	1.00605	0.0707268	0.0707268	0.0745097
5	LINC01117	-0.0541965	0.947246	0.876671	1.0235	0.170093	0.170093	0.172916
6	FAM83A_AS1	0.00017079	1.00017	0.929567	1.07614	0.996352	0.996352	0.996352
7	LINC00443	-0.0567105	0.944868	0.882949	1.01113	0.101018	0.101018	0.099841
8	LINC01215	-0.0939962	0.910286	0.842777	0.983204	0.0168113	0.0168113	0.016036
9	LINC01587	0.00393732	1.00395	0.932116	1.08131	0.917206	0.917206	0.917256
10	LINC01579	-0.067505	0.934723	0.882513	0.990022	0.0213398	0.0213398	0.0217438
11	LINC01124	-0.0167323	0.983407	0.923967	1.04667	0.598884	0.598884	0.599234
12	BBOX1_AS1	-0.0231869	0.97708	0.922712	1.03465	0.427315	0.427315	0.432459
13	SYNPR_AS1	-0.0375385	0.963157	0.90391	1.02629	0.246503	0.246503	0.250896
14	LINC00668	0.0129839	1.01307	0.973743	1.05398	0.520378	0.520378	0.521378
15	HOXB_AS2	0.0542964	1.0558	0.983824	1.13304	0.131746	0.131746	0.129011
16	ESRG	-0.0100244	0.990026	0.947477	1.03449	0.654687	0.654687	0.654877
17	LINC01354	0.0683473	1.07074	1.00197	1.14422	0.0435736	0.0435736	0.0436509
18	LINC01234	0.0430467	1.04399	0.997123	1.09305	0.0662103	0.0662103	0.0676012
19	MCF2L_AS1	-0.00245934	0.997544	0.936115	1.063	0.939547	0.939547	0.939592
20	LINC00393	-0.0125546	0.987524	0.918899	1.06127	0.73262	0.73262	0.731163
